# Supplementary material for: Identification of genetic effects underlying type 2 diabetes in South Asian and European populations
Source: Commun Biol. 2022 Apr 7;5:329. doi: 10.1038/s42003-022-03248-5 (PMC8991226; doi:10.1038/s42003-022-03248-5)
Supplement: Supplementary file 3 — Supplementary Data 1-26 [file 42003_2022_3248_MOESM3_ESM.xlsx]

## Sheet: Supp Data 1
Supplementary Data 1. Participating South Asian cohorts and sample characteristics
Cohorts	Study name	Country of origin	PMID	Ascertainment					Effective sample size	Cases			Controls
				Cases	Controls	N (cases)	N (controls)	N		N (males/females)	Age (yrs), mean (SD)	BMI (kg/m2), mean (SD)	N (males/females)	Age (yrs), mean (SD)	BMI (kg/m2), mean (SD)
BPC	Bangladesh Population Cohort	Bangladesh	20646756, 16160703	HbA1c ≥ 6.5%	HbA1c < 6.0%	800	2290	3090	2371.52	800 (397/403)	43.9 (9.9)	21.7 (3.5)	2,290 (840/1,450)	36.7 (10.3)	19.4 (2.8)
EpiDREAM	Epidemiologic study of the Screenees for DREAM (Diabetes Reduction Assessment with Ramipril and Rosiglitazone Medication)	India (90%), Canada (8%), USA (1%), Bermuda (< 1%), Germany ( < 1%), Netherlands ( < 1%), UK ( <1%), Australia ( < 1%)	23603917	History of diabetes or medication for it, or fasting plasma glucose ≥ 7 mmol/l or plasma glucose conencetration (2h OGTT) ≥ 11.1	No history of diabetes or medication for it and fasting plasma glucose < 6.1 mmol/L and plasma glucose conencetration (2h OGTT) < 7.8	361	1330	1691	1136	361 (227/134)	47.6 (9.1)	26.9 (4.2)	1,330 (668/662)	43.7 (9.2)	25.8 (4.5)
GRCCDS	Genomic Research Cohort for CCMB Diabetes Study	India	11285330, 17093941	History of type 2 diabetes or medication for it, and diagnosis of type 2 diabetes by OGTT WHO 1999 criteria	No history of diabetes or medication for it, and fasting glucose < 6.1 mmol/L, and 2hr glucose < 7.8mmol/L	1178	981	2159	2141.02	1,178 (630/548)	50.2 (11.4)	26.2 (0.26)	981 (462/519)	31.4 (5.6)	20.0 (3.2)
INDICO	Indian Diabetes Consortium	India	23209189	T2D was diagnosed according to the World Health Organization criteria (i.e., fasting plasma glucose level >126 mg/dL [7.0 mmol/L] or 2-h postglucose load of >200 mg/dL [11.1 mmol/L]).	Control group included subjects who met the following criteria: 1) ≥40 years of age; 2) HbA1c level ≤6.0%; 3) fasting plasma glucose level <110 mg/dL (6.1 mmol/L); 4) no family history of diabetes in first-degree relatives; and 5) urban dwellers.	1127	1125	2252	2252	1,127 (656/471)	53.5 (10.7)	25.3 (4.2)	1,125 (578/517)	52.3 (10.2)	24.5 (4.7)
INTERHEART (1)	INTERHEART sub-study-I	Pakistan (40%), Bangladesh (20%), India (10%), UAE (20%), Bahrain (<1%), Malaysia (<1%), Qatar (<1%), Singapore (<1%), South Africa (<1%), Sri Lanka (<1%), Australia/NZ (<1%)	NA	History of diabetes or HbA1c ≥ 6.5	No history of diabetes and HbA1c < 6	90	430	520	297.69	90 (90/0)	49.9 (11.7)	25.8 (4.0)	430 (430/0)	50.1 (13.0)	24.2 (3.7)
INTERHEART (2)	INTERHEART sub-study-II	Pakistan (40%) , Bangladesh (20%), India (10%), Sri Lanka (10%), UAE (10%), Bahrain (0%), Botswana (0%), Malaysia (0%), Qatar (0%), Singapore (0%), South Africa (0%), Thailand (0%), Zimbabwe (0%), Australia/NZ (0%), Mozambique (0%)	NA	History of diabetes or HbA1c ≥ 6.5	No history of diabetes and HbA1c < 6	288	1008	1296	898	289 (239/50)	54.1 (9.1)	25.5 (4.4)	1,008 (907/101)	49.4 (10.4)	24.8 (4.0)
LOLIPOP-IA317	London Life Sciences Prospective Population Study	UK	18454146	History of type 2 diabetes or medication for it, or diagnosis of type 2 diabetes, or fasting glucose ≥ 7 mmol/L, or HbA1c ≥ 6.5%	No history of diabetes or medication for it, and fasting glucose < 6.1 mmol/L, and fasting HbA1c < 6.0%	465	1393	1858	1394.5	465 (465/0)	53.7 (10.1)	27.6 (4.6)	1,393 (1,393/0)	46.2 (10.0)	26.4 (4.1)
LOLIPOP-IA610	London Life Sciences Prospective Population Study	UK	18454146	History of type 2 diabetes or medication for it, or diagnosis of type 2 diabetes, or fasting glucose ≥ 7 mmol/L, or HbA1c ≥ 6.5%	No history of diabetes or medication for it, and fasting glucose < 6.1 mmol/L, and fasting HbA1c < 6.0%	2019	3696	5715	5222.9	2,019 (1,655/364)	59.4 (9.3)	28.2 (4.6)	3,696 (3,199/497)	52.5 (10.5)	26.3 (3.9)
LOLIPOP-IAP	London Life Sciences Prospective Population Study	UK	18454146	History of type 2 diabetes or medication for it, or diagnosis of type 2 diabetes, or fasting glucose ≥ 7 mmol/L, or HbA1c ≥ 6.5%	No history of diabetes or medication for it, and fasting glucose < 6.1 mmol/L, and fasting HbA1c < 6.0%	133	330	463	379.18	133 (133/0)	53.0 (7.7)	28.0 (4.0)	330 (330/0)	50.3 (8.4)	26.5 (3.7)
LOLIPOP-OmniEE	London Life Sciences Prospective Population Study	UK	18454146	History of type 2 diabetes or medication for it, or diagnosis of type 2 diabetes, or fasting glucose ≥ 7 mmol/L, or HbA1c ≥ 6.5%	No history of diabetes or medication for it, and fasting glucose < 6.1 mmol/L, and fasting HbA1c < 6.0%	99	608	707	340.55	99 (61/38)	57.1 (10.3)	27.8 (4.2)	608 (332/276)	48.3 (9.4)	27.1 (4.2)
LOLIPOP-OmniE	London Life Sciences Prospective Population Study	UK	18454146	History of type 2 diabetes or medication for it, or diagnosis of type 2 diabetes, or fasting glucose ≥ 7 mmol/L, or HbA1c ≥ 6.5%	No history of diabetes or medication for it, and fasting glucose < 6.1 mmol/L, and fasting HbA1c < 6.0%	137	904	1041	476	137 (58/79)	59.0 (9.7)	29.0 (4.7)	904 (400/504)	50.0 (10.2)	26.9 (4.1)
PROMIS (1)	Pakistan Risk of Myocardial Infarction Study	Pakistan	19404752	HbA1c > 6.5% or Fasting glucose > 125 mg/dL	No self-report, no prior history of use of glucose lowering medication, no prior medical diagnosis, normal HbA1c or fasting glucose levels	4346	4028	8923	8361.92	4,346 (3,495/851)	56.0 (8.7)	27.1 (4.8)	4,028 (3,371/657)	54.1 (9.1)	26.1(4.5)
PROMIS (2)	Pakistan Risk of Myocardial Infarction Study	Pakistan	19404752	HbA1c > 6.5% or Fasting glucose > 125 mg/dL	No self-report, no prior history of use of glucose lowering medication, no prior medical diagnosis, normal HbA1c or fasting glucose levels	2647	6276	8374	7447.08	2,647 (2,036/614)	55.6 (9.1)	25.9 (4.4)	6,276 (5,226/1,056)	52.3 (10.4)	25.4 (4.4)
RHS	Ragama Health Study	Sri Lanka	19476560	FPG ≥7.0 mmol/l and HbA1c ≥6.5%	no past history of glucose intolerance, HbA1c ≤5.6% or FPG <6.1 mmol/l, and age ≥55 years	609	1440	2049	1711.98	609 (268/341)	54.8 (6.8)	24.8 (3.8)	1440 (645/795)	51.1 (8.0)	23.5 (4.2)
SINDI	Singapore Indian Eye Study	Singapore	21490949	Self-reported history of T2D or HbA1c ≥6.5%.	No prior history of T2D and HbA1c <6.5%.	974	1168	2142	2124.43	974 (531/443)	60.66 (9.83)	27.06 (5.10)	1,168 (566/602)	55.75 (9.71)	25.32 (4.41)
UKBB-SA	UK Biobank South Asians	UK	25826379	Self-reported medical history and relevant medication	Free of diabetes	1404	6849	8253	4661	1,404 (920/484)	57.6 (7.7)	28.7 (5.0)	6,849 (3,590/3,259)	52.6 (8.4)	26.9 (4.2)
Total	NA	NA	NA	NA	NA	16677	33856	50533	41216	NA	NA	NA	NA	NA	NA

## Sheet: Supp Data 2
Supplementary Data 2. Cohort-level quality control, pre-phasing, imputation and association analysis
Cohort	Sample call rate	SNV call rate	HWE P-value	Genotyping platform	Imputation quality threshold	Pre-phasing and imputation software	Number of SNVs after QC (males and females combined, BMI unadjusted model)	Relatedness / structure	Software for association	Covariates in association	Lambda (GC) BMI unadjusted			Lambda (GC) BMI adjusted
											ALL	Men	Women	ALL	Men	Women
BPC	0.97	0.95	10-10	HumanCytoSNP-12 v2.1	r2≥0.3	SHAPEITv2 and minimac3	12296849	Adjusted for kinship matrix calculated with GEMMA	GMMATv0.6	age, sex, genotyping batch	1.011	1.021	1.008	1.009	1.019	1.009
EpiDREAM	0.95	0.95	1.85x10-7	Illumina HumanCoreExome 24v1.0	info≥0.4	SHAPEIT v2 and IMPUTE v2	15331389	Pi_hat > 0.375 and 5 PCs	SNPTESTv2.5	age, PCs1-5	1.014	1.015	1.006	1.017	1.014	1.016
GRCCDS	0.95	0.95	10-6	Affymetrix 6.0	info≥0.4	SHAPEIT v2 and IMPUTE v2	16676033	Pi_hat > 0.4 and 15 PCs	SNPTESTv2.5	sex, PCs1-15	1.102	1.076	1.062	1.029	1.034	0.982
INDICO	0.95	0.97	10-6	Illumina HumanHap610K	info≥0.4	SHAPEIT v2 and IMPUTE v2	16983658	Pi_hat > 0.1875 and 3 PCs	SNPTESTv2.5	age, sex, PCs1-3	1.058	1.041	1.036	1.058	1.041	1.037
INTERHEART (1)	0.95	0.95	1.5x10-7	Illumina HumanCNV370-QuadV3	info≥0.4	SHAPEIT v2 and IMPUTE v2	11666113	Pi_hat > 0.375 and 5 PCs	SNPTESTv2.5	age, PCs1-5	1.007	1.007	NA	1.017	1.017	NA
INTERHEART (2)	0.95	0.95	1.8x10-7	Illumina HumanCoreExome 12v1.1 and 24v1.0	info≥0.4	SHAPEIT v2 and IMPUTE v2	14433406	Pi_hat > 0.375 and 5 PCs	SNPTESTv2.5	age, PCs1-5	1.018	1.018	1.065	1.016	1.016	1.082
LOLIPOP-IA317	0.95	0.95	10-6	Illumina HumanHap317K	info≥0.4	SHAPEIT v2 and IMPUTE v2	16198839	Pi_hat > 0.3 and 1 PC	SNPTESTv2.5	age, PC1	1.013	1.013	NA	1.015	1.015	NA
LOLIPOP-IA610	0.95	0.95	10-6	Illumina Human610K	info≥0.4	SHAPEIT v2 and IMPUTE v2	22647372	Pi_hat > 0.3 and 7 PCs	SNPTESTv2.5	age, sex, cohort, CHD status, PCs1-7	1.043	1.04	1.017	1.039	1.038	1.009
LOLIPOP-IAP	0.95	0.95	10-6	Perlegen custom	info≥0.4	SHAPEIT v2 and IMPUTE v2	11070240	Pi_hat > 0.3 and 1 PC	SNPTESTv2.5	age, PC1	1.031	1.031	NA	1.034	1.034	NA
LOLIPOP-OmniEE	0.95	0.95	10-6	Illumina OmniExpressExom	info≥0.4	SHAPEIT v2 and IMPUTE v2	12091592	Pi_hat > 0.3 and 1 PC	SNPTESTv2.5	age, sex, genotyping batch, PC1	0.982	0.971	0.975	0.997	0.984	0.995
LOLIPOP-OmniE	0.95	0.95	10-6	Illumina OmniExpress	info≥0.4	SHAPEIT v2 and IMPUTE v2	13344051	Pi_hat > 0.3 and 5 PCs	SNPTESTv2.5	age, sex, genotyping batch, PCs1-5	0.995	1.002	1.004	1	1.008	1.006
PROMIS (1)	0.95	0.95	10-6	Illumina HumanHap610K	info≥0.4	SHAPEIT v2 and IMPUTE v2	26505547	Pi_hat > 0.35 and 10 PCs	SNPTESTv2.5	age, PCs1-10	1.02	1.016	1.011	1.015	1.011	1.01
PROMIS (2)	0.95	0.95	10-6	Illumina HumanHap610K	info≥0.4	SHAPEIT v2 and IMPUTE v2	25924529	Pi_hat > 0.35 and 10 PCs	SNPTESTv2.5	age, PCs1-10	1.028	1.031	1.013	1.027	1.031	1.011
RHS	0.95	0.95	10-6	Illumina HumanHap610K, Omni2.5M	r2≥0.3	SHAPEIT v2 and minimac3	14572340	Removed first degree relatives; 10 PCs	mach2dat	age, PCs1-10	1.016	1.016	1.01	1.022	1.024	1.013
SINDI	0.95	0.95	10-6	Illumina HumanHap610K	r2≥0.3	SHAPEIT v2 and minimac3	14418130	Removed first degree relatives; 2 PCs	EPACTS Firth	age, sex, PCs1-3	0.969	0.954	0.962	0.973	0.962	0.962
UKBB-SA	0.95	NA	NA	Affymetrix Axiom UK Biobank and UK BiLEVE	info≥0.4	SHAPEIT v2 and IMPUTE v2	15325795	Removed first and second degree relatives; 6 PCs	SNPTESTv2.5	age, sex, array, PCs1-6	0.872	0.885	0.853	0.875	0.888	0.865
Meta-analysis	NA	NA	NA	NA	NA	NA	32869683	NA	NA	NA	0.93	0.933	0.898	0.93	0.936	0.906
Note: All cohorts were imputated to 1000 Genomes Phase 3 reference panel, except UKBB, which was imputed to the Haplotype Reference Consortium (HRC). SNV: single-nucleotide variant; HWE: Hardy-Weinberg equilibrium; QC: quality control; Lambda (GC): genomic control inflation factor; PC: principal component; Pi_hat: Proportion of genome shared identical by descent (IBD).

## Sheet: Supp Data 3
Supplementary Data 3. Number of SNPs reaching significance at different P-value thresholds in genome-wide meta-analyses of South Asians only
Category	P-value threshold	Novel or known*	BMI unadjusted	BMI adjusted
Nmax	NA	NA	41214	40007
All SNPs	NA	NA	32874585	32357239
All SNPs with N ≥ Nmax/2	NA	NA	18880970	18738022
All SNPs	< 5x10-8	Novel	0	0
Sentinel SNPs			0	0
All SNPs		Known	372	440
Sentinel SNPs			10	14
All SNPs	< 1x10-5	Novel	335	323
Sentinel SNPs			78	63
All SNPs		Known	1354	1389
Sentinel SNPs			46	46
All SNPs	< 1x10-3	Novel	17944	17215
Sentinel SNPs			2167	2134
All SNPs		Known	8422	8934
Sentinel SNPs			321	326
Nmax: maximum effective sample size

## Sheet: Supp Data 4
Supplementary Data 4. Association results for sentinel SNPs of 14 known loci (P-values < 5x10-8) in BMI unadjusted and adjusted models from genome-wide meta-analysis of South Asians only
Lead SNP	MarkerName	Chr	Pos	EFF	ALT	EAF	Sentinel SNP for each loci - Found in current study, or Published*	Gene	r2	BMI unadjusted										BMI adjusted
										SAS					EUR				P-het	SAS					EUR				P-het
										Effect	SE	P	P_het	N	Effect	SE	P	N		Effect	SE	P	P_het	N	Effect	SE	P	N
rs13389219	2:165528876:T:C	2	165528876	T	C	0.2561	Study/Published (PMID: 30054458)	GRB14/COBLL1	1	-0.0902	0.017	1.16e-07	0.08154	41214	-0.061	0.0065	2e-20	231420	0.1086	-0.0982	0.0177	2.686e-08	0.07135	40007	-0.08	0.0076	8.6e-26	157384	0.3447
rs2972144	2:227101411:G:A	2	227101411	A	G	0.2373	Published (PMID: 30054458)	IRS1	0.94	-0.085	0.0174	9.665e-07	0.8039	41214	-0.094	0.0066	7.9e-46	231420	0.6287	-0.0989	0.018	4.189e-08	0.5645	40007	-0.1	0.0078	2.9e-40	157384	0.9553
rs2138157	2:227103717:C:A	2	227103717	A	C	0.2376	Study			-0.0886	0.0174	3.446e-07	0.8847	41214	-0.093	0.0066	1e-44	231420	0.8131	-0.1025	0.0181	1.399e-08	0.717	40007	-0.1	0.0078	3.8e-39	157384	0.8991
rs1801282	3:12393125:G:C	3	12393125	C	G	0.8764	Published (PMID: 28869590)	PPARG	0.93	0.1164	0.0224	1.911e-07	0.9571	41214	0.1	0.0098	1.7e-25	231420	0.5024	0.1409	0.0232	1.302e-09	0.9488	40007	0.11	0.011	1.3e-23	157384	0.2288
rs2012444	3:12375956:T:C	3	12375956	T	C	0.1187	Study			-0.1195	0.0228	1.553e-07	0.934	41214	-0.1	0.0098	1.7e-26	231420	0.432	-0.1467	0.0237	5.779e-10	0.9228	40007	-0.12	0.011	3.1e-24	157384	0.3068
rs11717195	3:123082398:C:T	3	123082398	T	C	0.7792	Published (PMID: 22885922)	ADCY5	0.95	0.1082	0.018	1.854e-09	0.4996	41214	0.086	0.0076	3.4e-29	231420	0.2559	0.1092	0.0187	4.728e-09	0.3093	40007	0.1	0.0088	1.6e-31	157384	0.6562
rs2877716	3:123094451:C:T	3	123094451	T	C	0.2262	Study			-0.1105	0.0178	5.312e-10	0.5452	41214	-0.08	0.0074	1.2e-26	231420	0.1136	-0.1124	0.0184	1.092e-09	0.3676	40007	-0.096	0.0086	6.2e-29	157384	0.4194
rs6780171	3:185503456:A:T	3	185503456	A	T	0.4252	Study/Published (PMID: 30297969)	IGF2BP2	1	0.116	0.0148	5.236e-15	0.874	41214	0.11	0.0068	2.5e-58	231420	0.7126	0.1324	0.0154	7.569e-18	0.8136	40007	0.12	0.008	2.4e-51	157384	0.4749
rs10440833	6:20688121:A:T	6	20688121	A	T	0.2599	Published (PMID: 30718926)	CDKAL1	0.96	0.1102	0.0165	2.597e-11	0.3269	41214	0.14	0.0071	9.5e-85	231420	0.09712	0.1139	0.0171	3.038e-11	0.2473	40007	0.15	0.0083	5.2e-75	157384	0.05754
rs7766070	6:20686573:A:C	6	20686573	A	C	0.2663	Study			0.1184	0.0164	5.15e-13	0.3853	41214	0.14	0.0071	2.4e-85	231420	0.2268	0.123	0.017	4.793e-13	0.2894	40007	0.15	0.0083	2.7e-75	157384	0.1535
rs3802177	8:118185025:A:G	8	118185025	A	G	0.2355	Published (PMID: 30054458)	SLC30A8	0.98	-0.104	0.0173	1.917e-09	0.8572	41214	-0.11	0.0069	6.3e-55	231420	0.7473	-0.1103	0.018	8.146e-10	0.7624	40007	-0.12	0.0081	3.8e-53	157384	0.6231
rs35859536	8:118191475:T:C	8	118191475	T	C	0.2369	Study			-0.1057	0.0173	1.069e-09	0.8683	41214	-0.11	0.0069	1.2e-53	231420	0.8174	-0.1119	0.018	4.63e-10	0.8036	40007	-0.12	0.0081	2e-51	157384	0.6815
rs10811661	9:22134094:C:T	9	22134094	T	C	0.8628	Study/Published (PMID: 28869590)	CDKN2A/B	1	0.1599	0.022	3.408e-13	0.02797	41214	0.16	0.0086	8.2e-79	231420	0.9966	0.1664	0.0227	2.587e-13	0.02462	40007	0.18	0.01	7.1e-69	157384	0.5835
rs11257655	10:12307894:T:C	10	12307894	T	C	0.2346	Published (PMID: 28869590)	CDC123/CAMK1D	0.5	0.0914	0.0171	9.19e-08	0.4908	41214	0.09	0.0076	3.7e-32	231420	0.9404	0.1101	0.0177	5.468e-10	0.7611	40007	0.095	0.009	7.7e-26	157384	0.447
rs12780155	10:12261852:A:T	10	12261852	A	T	0.1758	Study			0.1217	0.0192	2.132e-10	0.5036	41214	0.078	0.0077	1.3e-23	231420	0.03464	0.1392	0.0199	2.611e-12	0.7517	40007	0.084	0.0092	7.5e-20	157384	0.01181
rs1112718	10:94479107:G:A	10	94479107	A	G	0.4485	Published (PMID: 30297969)	HHEX/IDE	0.65	0.093	0.0147	2.878e-10	0.002262	41214	0.11	0.0065	2.9e-59	231420	0.2902	0.1022	0.0153	2.468e-11	0.0035	40007	0.12	0.0076	5.5e-55	157384	0.2974
rs2497306	10:94485211:C:A	10	94485211	A	C	0.6589	Study			-0.0959	0.0154	4.846e-10	0.147	41214	-0.08	0.0063	4.6e-36	231420	0.3393	-0.1093	0.016	8.634e-12	0.3884	40007	-0.09	0.0074	4.2e-34	157384	0.2736
rs7903146	10:114758349:T:C	10	114758349	T	C	0.3095	Study/Published (PMID: 30054458)	TCF7L2	1	0.2436	0.0157	2.977e-54	0.0003117	41214	0.31	0.0069	1.59e-447	231420	0.000108	0.2641	0.0163	7.942e-59	9.392e-05	40007	0.36	0.0082	6.21e-422	157384	1.474e-07
rs2237895	11:2857194:C:A	11	2857194	A	C	0.5943	Published (PMID: 30595370)	KCNQ1	0.32	-0.0551	0.0155	0.0003792	0.4027	41214	-0.093	0.0066	3.6e-44	231420	0.02447	-0.0604	0.016	0.0001666	0.2959	40007	-0.11	0.0076	9.9e-47	157384	0.005108
rs234866	11:2857897:A:G	11	2857897	A	G	0.3086	Study			-0.1032	0.0169	1.085e-09	0.0332	41214	-0.072	0.0072	1.7e-23	231420	0.08943	-0.1053	0.0175	1.793e-09	0.06113	40007	-0.083	0.0082	3e-24	157384	0.2485
rs10908278	17:36099952:A:T	17	36099952	A	T	0.5839	Study/Published (PMID: 26818947)	HNF1B	1	-0.0821	0.0154	9.193e-08	0.5186	41214	-0.074	0.0064	3.1e-30	231420	0.6272	-0.0878	0.0159	3.71e-08	0.3634	40007	-0.087	0.0075	2.6e-31	157384	0.9637
rs4810426	20:43001721:T:C	20	43001721	T	C	0.2266	Published (PMID: 30054458)	HNF4A	0.79	0.1085	0.0179	1.416e-09	0.05494	41214	0.082	0.011	6.9e-15	231420	0.2072	0.1186	0.0186	1.738e-10	0.116	40007	0.099	0.012	2.4e-16	157384	0.3759
rs13039863	20:42996184:C:G	20	42996184	C	G	0.2457	Study			0.1111	0.0173	1.359e-10	0.02932	41214	0.081	0.011	1.2e-14	231420	0.142	0.1213	0.0179	1.371e-11	0.07526	40007	0.1	0.012	5.7e-17	157384	0.323
Chr: chromosome; pos: position in base pair; EFF: effect allele; ALT: alternate allele; EAF: effect allele frequency; r2: measure of linkage disequilibrium; P: P value; P_het: P for heterogeneity test; N: effective sample size.

## Sheet: Supp Data 5
Supplementary Data 5. Association results for 218 SNPs across 14 novel loci reaching genome-wide significance (P<5x10-8) in combined analysis of South Asians and Europeans for BMI unadjusted model.
RSID	Chr	Pos	EFF	ALT	SAS					EUR					Meta-analysis
					EAF	Effect	SE	P	Neff	EAF	Effect	SE	P	Neff	EAF	Effect	SE	P	Direction	HetPVal	N
rs10799632	1	20710543	T	G	0.459	0.058	0.0147	7.739e-05	41214	0.43	0.03	0.0064	3.2e-06	231420	0.4346	0.0345	0.0059	4.284e-09	++	0.08074	272634
rs927742	1	20715200	T	C	0.5398	-0.06	0.0147	4.213e-05	41214	0.57	-0.03	0.0064	2.6e-06	231420	0.5652	-0.0348	0.0059	3.082e-09	--	0.06132	272634
rs10916782	1	20726556	A	G	0.2015	-0.055	0.0184	0.00272	41214	0.14	-0.044	0.0094	3e-06	231420	0.1527	-0.0463	0.0084	3.234e-08	--	0.5945	272634
rs9658838	1	20726835	T	C	0.7955	0.0566	0.0183	0.00195	41214	0.86	0.044	0.0094	2.5e-06	231420	0.8465	0.0466	0.0084	2.449e-08	++	0.5402	272634
rs752263	1	20727967	T	C	0.7962	0.0578	0.0183	0.001544	41214	0.87	0.044	0.0094	2.2e-06	231420	0.70555	0.0062	0.00965	-5.24e-10	++	0.5024	272634
rs912813	1	20728889	A	T	0.5353	-0.0676	0.0146	3.842e-06	41214	0.57	-0.03	0.0064	2.8e-06	231420	0.78787	0.00868	0.01065	-1.726e-09	--	0.01834	272634
rs879484	1	20729212	T	C	0.796	0.0587	0.0182	0.001286	41214	0.87	0.044	0.0094	2.1e-06	231420	0.87019	0.01116	0.01165	-2.928e-09	++	0.473	272634
rs10916784	1	20729451	C	G	0.4416	-0.0613	0.0148	3.27e-05	41214	0.41	-0.034	0.0064	1e-07	231420	0.95251	0.01364	0.01265	-4.13e-09	--	0.09044	272634
rs11577874	1	20730847	A	G	0.5583	0.0608	0.0147	3.77e-05	41214	0.59	0.034	0.0064	1e-07	231420	1.03483	0.01612	0.01365	-5.332e-09	++	0.09461	272634
rs10916785	1	20731117	T	C	0.5583	0.0605	0.0147	4.069e-05	41214	0.59	0.034	0.0064	1.1e-07	231420	1.11715	0.0186	0.01465	-6.534e-09	++	0.09836	272634
rs12024914	1	20731243	A	G	0.7958	0.0577	0.0183	0.001559	41214	0.87	0.044	0.0094	2.1e-06	231420	1.19947	0.02108	0.01565	-7.736e-09	++	0.5055	272634
rs12028274	1	20731403	A	G	0.2037	-0.0595	0.0183	0.00113	41214	0.13	-0.044	0.0094	2e-06	231420	1.28179	0.02356	0.01665	-8.938e-09	--	0.4512	272634
rs10916786	1	20732082	A	G	0.5556	0.0599	0.0147	4.637e-05	41214	0.59	0.034	0.0064	1.3e-07	231420	1.36411	0.02604	0.01765	-1.014e-08	++	0.1062	272634
rs7523815	1	20732420	A	G	0.5351	-0.0659	0.0146	6.334e-06	41214	0.57	-0.03	0.0064	3.2e-06	231420	1.44643	0.02852	0.01865	-1.1342e-08	--	0.02432	272634
rs10916788	1	20733236	C	G	0.4635	0.0632	0.0146	1.514e-05	41214	0.43	0.028	0.0064	1e-05	231420	1.52875	0.031	0.01965	-1.2544e-08	++	0.02724	272634
rs10753498	1	20733376	T	C	0.4624	0.0627	0.0146	1.761e-05	41214	0.43	0.028	0.0064	1.3e-05	231420	1.61107	0.03348	0.02065	-1.3746e-08	++	0.0295	272634
rs7552827	1	20733999	C	G	0.4622	0.0639	0.0147	1.331e-05	41214	0.43	0.028	0.0064	1e-05	231420	1.69339	0.03596	0.02165	-1.4948e-08	++	0.02515	272634
rs79769326	1	20734368	A	C	0.538	-0.0641	0.0147	1.259e-05	41214	0.57	-0.028	0.0064	1e-05	231420	1.77571	0.03844	0.02265	-1.615e-08	--	0.02435	272634
rs75115672	1	20734513	C	G	0.538	-0.0642	0.0147	1.228e-05	41214	0.57	-0.029	0.0064	9e-06	231420	1.85803	0.04092	0.02365	-1.7352e-08	--	0.02813	272634
rs77946616	1	20734748	A	G	0.4617	0.0643	0.0147	1.219e-05	41214	0.43	0.029	0.0064	8.4e-06	231420	1.94035	0.0434	0.02465	-1.8554e-08	++	0.02768	272634
rs12124972	1	20734811	T	C	0.4616	0.0645	0.0147	1.165e-05	41214	0.43	0.029	0.0064	8.4e-06	231420	2.02267	0.04588	0.02565	-1.9756e-08	++	0.02681	272634
rs58077272	1	20735070	A	G	0.5386	-0.0647	0.0147	1.075e-05	41214	0.57	-0.029	0.0064	7.8e-06	231420	2.10499	0.04836	0.02665	-2.0958e-08	--	0.02597	272634
rs1925670	1	20735236	T	G	0.4613	0.0649	0.0147	1.016e-05	41214	0.43	0.029	0.0064	6.7e-06	231420	2.18731	0.05084	0.02765	-2.216e-08	++	0.02515	272634
rs2114824	10	88119015	A	G	0.7576	-0.0571	0.0172	0.0008899	40318	0.5	-0.029	0.0063	4.4e-06	231420	2.26963	0.05332	0.02865	-2.3362e-08	--	0.125	271738
rs11189037	10	98974707	C	G	0.4874	0.0525	0.0147	0.0003481	41214	0.41	0.03	0.0064	3.2e-06	231420	2.35195	0.0558	0.02965	-2.4564e-08	++	0.1605	272634
rs11189038	10	98974765	A	T	0.4875	0.0526	0.0147	0.0003375	41214	0.41	0.03	0.0065	3.9e-06	231420	2.43427	0.05828	0.03065	-2.5766e-08	++	0.1597	272634
rs701810	10	98974849	T	C	0.3258	0.0626	0.0156	6.072e-05	41214	0.33	0.033	0.0068	1.1e-06	231420	2.51659	0.06076	0.03165	-2.6968e-08	++	0.08197	272634
rs701812	10	98975413	A	G	0.6741	-0.063	0.0156	5.421e-05	41214	0.67	-0.033	0.0067	8.5e-07	231420	2.59891	0.06324	0.03265	-2.817e-08	--	0.07723	272634
rs701813	10	98975632	T	C	0.3258	0.0631	0.0156	5.218e-05	41214	0.33	0.033	0.0067	8.5e-07	231420	2.68123	0.06572	0.03365	-2.9372e-08	++	0.07625	272634
rs701814	10	98975719	A	G	0.326	0.0631	0.0156	5.156e-05	41214	0.33	0.033	0.0067	8.5e-07	231420	2.76355	0.0682	0.03465	-3.0574e-08	++	0.07625	272634
rs701815	10	98975893	A	C	0.6743	-0.0629	0.0156	5.414e-05	41214	0.68	-0.033	0.0067	7.9e-07	231420	2.84587	0.07068	0.03565	-3.1776e-08	--	0.07822	272634
rs4917762	10	98976471	T	G	0.5127	-0.0524	0.0146	0.0003392	41214	0.59	-0.03	0.0064	3.7e-06	231420	2.92819	0.07316	0.03665	-3.2978e-08	--	0.16	272634
rs1687369	10	98976923	A	G	0.3255	0.0643	0.0156	3.76e-05	41214	0.32	0.033	0.0068	1.4e-06	231420	3.01051	0.07564	0.03765	-3.418e-08	++	0.06588	272634
rs701816	10	98977250	T	C	0.3255	0.064	0.0156	4.025e-05	41214	0.32	0.033	0.0068	1.3e-06	231420	3.09283	0.07812	0.03865	-3.5382e-08	++	0.06851	272634
rs701817	10	98977329	C	G	0.3254	0.0653	0.0156	2.845e-05	41214	0.32	0.034	0.0067	6.8e-07	231420	3.17515	0.0806	0.03965	-3.6584e-08	++	0.06525	272634
rs12357266	10	98978045	A	G	0.5126	-0.0531	0.0146	0.0002827	41214	0.59	-0.03	0.0064	3.2e-06	231420	3.25747	0.08308	0.04065	-3.7786e-08	--	0.1473	272634
rs1253427	10	98981092	A	G	0.2826	0.0558	0.0163	0.0006119	41214	0.29	0.031	0.0069	7e-06	231420	3.33979	0.08556	0.04165	-3.8988e-08	++	0.1612	272634
rs1147600	10	98981643	T	C	0.6745	-0.0641	0.0156	3.874e-05	41214	0.68	-0.033	0.0067	1.3e-06	231420	3.42211	0.08804	0.04265	-4.019e-08	--	0.06698	272634
rs953097	10	98981914	T	C	0.4872	0.0534	0.0146	0.0002501	41214	0.41	0.03	0.0064	4e-06	231420	3.50443	0.09052	0.04365	-4.1392e-08	++	0.1421	272634
rs3814164	10	98982749	A	G	0.5128	-0.0537	0.0146	0.0002325	41214	0.59	-0.03	0.0065	5.2e-06	231420	3.58675	0.093	0.04465	-4.2594e-08	--	0.1381	272634
rs10748691	10	98983955	A	G	0.5125	-0.0536	0.0146	0.0002402	41214	0.59	-0.03	0.0064	4e-06	231420	3.66907	0.09548	0.04565	-4.3796e-08	--	0.1388	272634
rs701819	10	98986316	A	C	0.3255	0.0637	0.0156	4.311e-05	41214	0.32	0.033	0.0067	1.3e-06	231420	3.75139	0.09796	0.04665	-4.4998e-08	++	0.07057	272634
rs793517	10	98987522	T	C	0.6745	-0.0637	0.0156	4.32e-05	41214	0.68	-0.033	0.0067	1.3e-06	231420	3.83371	0.10044	0.04765	-4.62e-08	--	0.07057	272634
rs793516	10	98987985	T	G	0.3255	0.0637	0.0156	4.312e-05	41214	0.32	0.033	0.0067	1.3e-06	231420	3.91603	0.10292	0.04865	-4.7402e-08	++	0.07057	272634
rs1468069	10	98988759	A	C	0.4698	0.0493	0.0146	0.0007211	41214	0.35	0.031	0.0066	2.5e-06	231420	3.99835	0.1054	0.04965	-4.8604e-08	++	0.2534	272634
rs2297987	10	98989454	A	G	0.4697	0.0481	0.0146	0.0009714	41214	0.35	0.032	0.0066	2e-06	231420	4.08067	0.10788	0.05065	-4.9806e-08	++	0.315	272634
rs2861875	10	98990139	C	G	0.5126	-0.0538	0.0146	0.0002261	41214	0.59	-0.03	0.0064	2.8e-06	231420	4.16299	0.11036	0.05165	-5.1008e-08	--	0.1354	272634
rs12220695	10	98993813	T	C	0.513	-0.0539	0.0146	0.0002234	41214	0.59	-0.029	0.0064	5e-06	231420	4.24531	0.11284	0.05265	-5.221e-08	--	0.1183	272634
rs946981	10	98995076	A	G	0.6759	-0.0632	0.0156	5.155e-05	41214	0.68	-0.031	0.0068	7.3e-06	231420	4.32763	0.11532	0.05365	-5.3412e-08	--	0.05847	272634
rs2484881	10	98998266	T	C	0.3242	0.063	0.0156	5.427e-05	41214	0.32	0.032	0.0068	3.9e-06	231420	4.40995	0.1178	0.05465	-5.4614e-08	++	0.06851	272634
rs2484880	10	98998355	T	C	0.6758	-0.063	0.0156	5.442e-05	41214	0.68	-0.032	0.0068	3.9e-06	231420	4.49227	0.12028	0.05565	-5.5816e-08	--	0.06851	272634
rs34787876	10	98999213	T	C	0.6759	-0.0629	0.0156	5.507e-05	41214	0.68	-0.032	0.0068	3.9e-06	231420	4.57459	0.12276	0.05665	-5.7018e-08	--	0.06941	272634
rs2065861	10	99004608	T	C	0.5133	-0.0531	0.0146	0.000273	41214	0.59	-0.03	0.0064	4e-06	231420	4.65691	0.12524	0.05765	-5.822e-08	--	0.1473	272634
rs13439	10	99006083	A	G	0.3239	0.063	0.0156	5.346e-05	41214	0.32	0.031	0.0068	4.8e-06	231420	4.73923	0.12772	0.05865	-5.9422e-08	++	0.06005	272634
rs10882880	10	99008068	A	G	0.5136	-0.0531	0.0146	0.0002694	41214	0.59	-0.03	0.0064	4.3e-06	231420	4.82155	0.1302	0.05965	-6.0624e-08	--	0.1473	272634
rs10786319	10	99008951	T	C	0.4861	0.0526	0.0146	0.0003077	41214	0.41	0.029	0.0064	5e-06	231420	4.90387	0.13268	0.06065	-6.1826e-08	++	0.1388	272634
rs10882881	10	99010067	A	T	0.5139	-0.0526	0.0146	0.0003132	41214	0.59	-0.029	0.0064	5.4e-06	231420	4.98619	0.13516	0.06165	-6.3028e-08	--	0.1388	272634
rs10882883	10	99013312	A	G	0.4862	0.0527	0.0146	0.0003041	41214	0.41	0.03	0.0064	4e-06	231420	5.06851	0.13764	0.06265	-6.423e-08	++	0.1544	272634
rs3740522	10	99019144	T	C	0.5145	-0.0494	0.0146	0.0007011	41214	0.59	-0.029	0.0064	6.7e-06	231420	5.15083	0.14012	0.06365	-6.5432e-08	--	0.2006	272634
rs796980	10	99024154	A	G	0.3236	0.0594	0.0156	0.0001417	41214	0.32	0.031	0.0068	5.1e-06	231420	5.23315	0.1426	0.06465	-6.6634e-08	++	0.09515	272634
rs793524	10	99024572	A	G	0.6766	-0.0595	0.0156	0.0001403	41214	0.68	-0.031	0.0068	5.1e-06	231420	5.31547	0.14508	0.06565	-6.7836e-08	--	0.09399	272634
rs10882884	10	99025611	A	T	0.5147	-0.0498	0.0146	0.0006379	41214	0.59	-0.03	0.0064	4.3e-06	231420	5.39779	0.14756	0.06665	-6.9038e-08	--	0.2142	272634
rs7072078	10	99026509	A	G	0.5151	-0.0495	0.0146	0.000684	41214	0.59	-0.029	0.0064	5.4e-06	231420	5.48011	0.15004	0.06765	-7.024e-08	--	0.1984	272634
rs1572437	10	99029278	A	G	0.4372	0.0653	0.0147	9.335e-06	41214	0.38	0.027	0.0065	4.2e-05	231420	5.56243	0.15252	0.06865	-7.1442e-08	++	0.01718	272634
rs10736115	10	99031685	T	C	0.4374	0.0656	0.0147	8.502e-06	41214	0.38	0.027	0.0065	4.8e-05	231420	5.64475	0.155	0.06965	-7.2644e-08	++	0.01633	272634
rs793520	10	99032375	A	G	0.3232	0.0595	0.0156	0.0001395	41214	0.32	0.032	0.0068	4.2e-06	231420	5.72707	0.15748	0.07065	-7.3846e-08	++	0.1061	272634
rs1253387	10	99032968	A	G	0.3232	0.0595	0.0156	0.0001402	41214	0.32	0.032	0.0068	4.2e-06	231420	5.80939	0.15996	0.07165	-7.5048e-08	++	0.1061	272634
rs10882889	10	99045890	A	G	0.4537	0.0751	0.0147	3.055e-07	41214	0.41	0.03	0.0064	4.3e-06	231420	5.89171	0.16244	0.07265	-7.625e-08	++	0.004908	272634
rs11189100	10	99047712	A	G	0.5471	-0.0756	0.0147	2.619e-07	41214	0.59	-0.029	0.0065	6.5e-06	231420	5.97403	0.16492	0.07365	-7.7452e-08	--	0.00374	272634
rs10882890	10	99048262	A	G	0.5641	-0.0679	0.0147	4.105e-06	41214	0.62	-0.026	0.0065	5.1e-05	231420	6.05635	0.1674	0.07465	-7.8654e-08	--	0.009138	272634
rs10786323	10	99049010	T	G	0.4359	0.0674	0.0147	4.839e-06	41214	0.38	0.026	0.0065	5.5e-05	231420	6.13867	0.16988	0.07565	-7.9856e-08	++	0.01	272634
rs10786324	10	99054387	A	G	0.4526	0.0752	0.0147	3.059e-07	41214	0.41	0.03	0.0064	4e-06	231420	6.22099	0.17236	0.07665	-8.1058e-08	++	0.004814	272634
rs10748694	10	99056190	A	T	0.4512	0.0765	0.0147	2.022e-07	41214	0.41	0.03	0.0064	3.5e-06	231420	6.30331	0.17484	0.07765	-8.226e-08	++	0.003728	272634
rs10736116	10	99056921	C	G	0.4505	0.0756	0.0147	2.84e-07	41214	0.41	0.03	0.0065	6.1e-06	231420	6.38563	0.17732	0.07865	-8.3462e-08	++	0.004553	272634
rs10882891	10	99059645	A	C	0.5746	-0.067	0.0148	5.832e-06	41214	0.59	-0.03	0.0064	4e-06	231420	6.46795	0.1798	0.07965	-8.4664e-08	--	0.02175	272634
rs12221430	10	99061386	C	G	0.424	0.0671	0.0148	5.73e-06	41214	0.41	0.03	0.0064	4.3e-06	231420	6.55027	0.18228	0.08065	-8.5866e-08	++	0.0214	272634
rs10786325	10	99068738	C	G	0.4226	0.0674	0.0148	5.032e-06	41214	0.41	0.029	0.0064	4.7e-06	231420	6.63259	0.18476	0.08165	-8.7068e-08	++	0.01724	272634
rs11189120	10	99069493	T	G	0.5775	-0.0675	0.0148	4.966e-06	41214	0.59	-0.029	0.0064	5.4e-06	231420	6.71491	0.18724	0.08265	-8.827e-08	--	0.01696	272634
rs10786326	10	99070377	A	G	0.5776	-0.0675	0.0148	4.96e-06	41214	0.59	-0.03	0.0069	1.4e-05	187437	6.79723	0.18972	0.08365	-8.9472e-08	--	0.02165	228651
rs7091162	10	99071242	T	G	0.282	0.0577	0.0163	0.0003945	41214	0.3	0.035	0.0069	5.8e-07	231420	6.87955	0.1922	0.08465	-9.0674e-08	++	0.1997	272634
rs7074896	10	99071282	T	C	0.7179	-0.0576	0.0163	0.0004074	41214	0.69	-0.032	0.0068	2.4e-06	231420	6.96187	0.19468	0.08565	-9.1876e-08	--	0.1472	272634
rs10786327	10	99071408	T	C	0.5776	-0.0676	0.0148	4.625e-06	41214	0.59	-0.029	0.0064	5.8e-06	231420	7.04419	0.19716	0.08665	-9.3078e-08	--	0.01667	272634
rs11189121	10	99072036	T	C	0.718	-0.0581	0.0163	0.0003669	41214	0.69	-0.032	0.0068	3.1e-06	231420	7.12651	0.19964	0.08765	-9.428e-08	--	0.1395	272634
rs12240590	10	99072066	C	G	0.282	0.0579	0.0163	0.000379	41214	0.31	0.032	0.0068	2.9e-06	231420	7.20883	0.20212	0.08865	-9.5482e-08	++	0.1425	272634
rs4919087	10	99072507	A	G	0.4223	0.0677	0.0148	4.613e-06	41214	0.41	0.029	0.0064	7.2e-06	231420	7.29115	0.2046	0.08965	-9.6684e-08	++	0.01639	272634
rs11189122	10	99072595	A	G	0.5777	-0.0677	0.0148	4.595e-06	41214	0.59	-0.029	0.0064	6.7e-06	231420	7.37347	0.20708	0.09065	-9.7886e-08	--	0.01639	272634
rs61861849	10	99073083	A	C	0.282	0.0582	0.0163	0.0003546	41214	0.31	0.032	0.0068	3.1e-06	231420	7.45579	0.20956	0.09165	-9.9088e-08	++	0.138	272634
rs111923823	10	99073255	A	C	0.282	0.058	0.0163	0.0003706	41214	0.31	0.032	0.0068	3.1e-06	231420	7.53811	0.21204	0.09265	-1.0029e-07	++	0.141	272634
rs12769073	10	99073463	A	G	0.718	-0.0583	0.0163	0.0003499	41214	0.69	-0.032	0.0068	3.4e-06	231420	7.62043	0.21452	0.09365	-1.01492e-07	--	0.1365	272634
rs61569149	10	99073879	A	G	0.7179	-0.0582	0.0163	0.0003594	41214	0.69	-0.032	0.0068	3.1e-06	231420	7.70275	0.217	0.09465	-1.02694e-07	--	0.138	272634
rs10882894	10	99074100	A	C	0.5776	-0.0678	0.0148	4.527e-06	41214	0.59	-0.029	0.0064	7.2e-06	231420	7.78507	0.21948	0.09565	-1.03896e-07	--	0.01612	272634
rs10786329	10	99074621	A	G	0.5792	-0.0672	0.0148	5.833e-06	41214	0.59	-0.029	0.0064	8.4e-06	231420	7.86739	0.22196	0.09665	-1.05098e-07	--	0.01783	272634
rs7067835	10	99074649	T	C	0.4208	0.0672	0.0148	5.811e-06	41214	0.41	0.029	0.0064	8.4e-06	231420	7.94971	0.22444	0.09765	-1.063e-07	++	0.01783	272634
rs10786330	10	99074959	A	C	0.5766	-0.0684	0.0148	3.729e-06	41214	0.59	-0.029	0.0064	7.2e-06	231420	8.03203	0.22692	0.09865	-1.07502e-07	--	0.01455	272634
rs10882895	10	99075300	A	G	0.4225	0.0675	0.0148	5.046e-06	41214	0.41	0.029	0.0064	6.3e-06	231420	8.11435	0.2294	0.09965	-1.08704e-07	++	0.01696	272634
rs3740512	10	99078745	T	C	0.5781	-0.0674	0.0148	5.27e-06	41214	0.59	-0.029	0.0064	6.3e-06	231420	8.19667	0.23188	0.10065	-1.09906e-07	--	0.01724	272634
rs11189127	10	99079023	A	G	0.5782	-0.0672	0.0148	5.705e-06	41214	0.59	-0.029	0.0064	5e-06	231420	8.27899	0.23436	0.10165	-1.11108e-07	--	0.01783	272634
rs61863767	10	99084426	T	C	0.5778	-0.0677	0.0148	5.07e-06	41214	0.59	-0.029	0.0064	6.7e-06	231420	8.36131	0.23684	0.10265	-1.1231e-07	--	0.01639	272634
rs11189132	10	99086195	C	G	0.4099	0.0719	0.0149	1.527e-06	41214	0.4	0.029	0.0065	1.1e-05	231420	8.44363	0.23932	0.10365	-1.13512e-07	++	0.008315	272634
rs7078288	10	99086361	T	C	0.41	0.0719	0.0149	1.521e-06	41214	0.4	0.029	0.0065	1.2e-05	231420	8.52595	0.2418	0.10465	-1.14714e-07	++	0.008315	272634
rs10882897	10	99086917	T	C	0.5901	-0.0716	0.0149	1.684e-06	41214	0.6	-0.029	0.0065	1.1e-05	231420	8.60827	0.24428	0.10565	-1.15916e-07	--	0.008779	272634
rs10882898	10	99087330	A	G	0.4095	0.0723	0.015	1.344e-06	41214	0.4	0.029	0.0065	1.1e-05	231420	8.69059	0.24676	0.10665	-1.17118e-07	++	0.008081	272634
rs4919089	10	99087905	A	G	0.4095	0.0719	0.015	1.505e-06	41214	0.4	0.029	0.0065	1.1e-05	231420	8.77291	0.24924	0.10765	-1.1832e-07	++	0.008685	272634
rs10786332	10	99088181	T	C	0.4095	0.072	0.015	1.491e-06	41214	0.4	0.029	0.0065	1.2e-05	231420	8.85523	0.25172	0.10865	-1.19522e-07	++	0.00853	272634
rs4919090	10	99088419	C	G	0.5905	-0.0719	0.015	1.518e-06	41214	0.6	-0.029	0.0065	1.3e-05	231420	8.93755	0.2542	0.10965	-1.20724e-07	--	0.008685	272634
rs4919091	10	99088682	A	T	0.4095	0.0718	0.015	1.581e-06	41214	0.4	0.029	0.0065	1.1e-05	231420	9.01987	0.25668	0.11065	-1.21926e-07	++	0.008842	272634
rs7076523	10	99089296	T	C	0.5903	-0.0713	0.015	1.905e-06	41214	0.6	-0.029	0.0065	1.2e-05	231420	9.10219	0.25916	0.11165	-1.23128e-07	--	0.009667	272634
rs7080275	10	99089538	T	C	0.5883	-0.0711	0.0149	1.906e-06	41214	0.6	-0.029	0.0065	1.3e-05	231420	9.18451	0.26164	0.11265	-1.2433e-07	--	0.009603	272634
rs10786333	10	99090390	A	G	0.5899	-0.0711	0.015	2.041e-06	41214	0.6	-0.029	0.0065	1.2e-05	231420	9.26683	0.26412	0.11365	-1.25532e-07	--	0.01002	272634
rs945187	10	99091369	A	G	0.5778	-0.0684	0.0149	4.27e-06	41214	0.59	-0.029	0.0064	7.2e-06	231420	9.34915	0.2666	0.11465	-1.26734e-07	--	0.01511	272634
rs1890966	10	99094436	A	G	0.3916	0.0641	0.0151	2.245e-05	41214	0.34	0.029	0.0067	1.5e-05	231420	9.43147	0.26908	0.11565	-1.27936e-07	++	0.03361	272634
rs12571098	10	99095208	A	G	0.4239	0.0684	0.0149	4.75e-06	41214	0.41	0.028	0.0064	1.8e-05	231420	9.51379	0.27156	0.11665	-1.29138e-07	++	0.01273	272634
rs12413688	10	99095544	A	G	0.4239	0.0691	0.0149	3.726e-06	41214	0.41	0.028	0.0064	1.7e-05	231420	9.59611	0.27404	0.11765	-1.3034e-07	++	0.01126	272634
rs11189137	10	99095687	C	G	0.4239	0.0691	0.0149	3.697e-06	41214	0.41	0.028	0.0064	1.5e-05	231420	9.67843	0.27652	0.11865	-1.31542e-07	++	0.01126	272634
rs10882899	10	99095945	C	G	0.576	-0.0691	0.0149	3.655e-06	41214	0.59	-0.028	0.0064	1.6e-05	231420	9.76075	0.279	0.11965	-1.32744e-07	--	0.01126	272634
rs4917766	10	99097191	A	G	0.5757	-0.0696	0.0149	3.119e-06	41214	0.59	-0.028	0.0064	1.7e-05	231420	9.84307	0.28148	0.12065	-1.33946e-07	--	0.01031	272634
rs10786334	10	99098537	T	C	0.5747	-0.0687	0.015	4.414e-06	41214	0.59	-0.028	0.0064	1.2e-05	231420	9.92539	0.28396	0.12165	-1.35148e-07	--	0.01257	272634
rs10786335	10	99098702	T	C	0.5745	-0.0687	0.015	4.435e-06	41214	0.59	-0.028	0.0064	1.2e-05	231420	10.0077	0.28644	0.12265	-1.3635e-07	--	0.01257	272634
rs11189138	10	99099397	T	C	0.4264	0.0678	0.015	5.811e-06	41214	0.41	0.029	0.0064	7.8e-06	231420	10.09	0.28892	0.12365	-1.37552e-07	++	0.01735	272634
rs7123361	11	76161389	A	G	0.7613	0.0696	0.0171	4.857e-05	41214	0.68	0.032	0.0072	8.9e-06	187437	10.1723	0.2914	0.12465	-1.38754e-07	++	0.04271	228651
rs9568859	13	54076184	A	G	0.7978	-0.0639	0.0183	0.000465	41214	0.86	-0.04	0.0092	1.1e-05	231420	10.2547	0.29388	0.12565	-1.39956e-07	--	0.2433	272634
rs9568861	13	54079446	T	C	0.1994	0.0688	0.0183	0.0001714	41214	0.14	0.04	0.0092	1.1e-05	231420	10.337	0.29636	0.12665	-1.41158e-07	++	0.1597	272634
rs9568863	13	54082529	A	G	0.8025	-0.0681	0.0184	0.000217	41214	0.86	-0.04	0.0092	1e-05	231420	10.4193	0.29884	0.12765	-1.4236e-07	--	0.172	272634
rs1927861	13	54091759	T	C	0.1883	0.0624	0.0188	0.0009213	41214	0.13	0.043	0.0095	4.7e-06	231420	10.5016	0.30132	0.12865	-1.43562e-07	++	0.357	272634
rs12463719	2	203450680	A	G	0.4975	0.0606	0.015	5.296e-05	41214	0.28	0.037	0.0071	2.1e-07	231420	10.5839	0.3038	0.12965	-1.44764e-07	++	0.155	272634
rs7261425	20	20068635	C	G	0.6507	0.0516	0.0156	0.0009441	41214	0.72	0.038	0.0071	1.4e-07	231420	10.6663	0.30628	0.13065	-1.45966e-07	++	0.4275	272634
rs2065703	20	31966698	T	C	0.0974	0.0856	0.0248	0.0005746	41214	0.16	0.044	0.0089	5.4e-07	231420	10.7486	0.30876	0.13165	-1.47168e-07	++	0.1144	272634
rs9784695	5	122660515	C	G	0.8765	0.0888	0.0226	8.848e-05	41214	0.96	0.07	0.018	0.00013	231420	10.8309	0.31124	0.13265	-1.4837e-07	++	0.5152	272634
rs75887402	5	122674563	T	C	0.8959	0.1143	0.0243	2.623e-06	41214	0.97	0.086	0.019	9.7e-06	231420	10.9132	0.31372	0.13365	-1.49572e-07	++	0.3589	272634
rs74790763	5	122675214	T	C	0.1031	-0.1173	0.0245	1.636e-06	41214	0.031	-0.089	0.019	4.9e-06	231420	10.9955	0.3162	0.13465	-1.50774e-07	--	0.3614	272634
rs4836002	5	122676161	A	G	0.1154	-0.1065	0.0234	5.322e-06	41214	0.032	-0.087	0.019	7.2e-06	231420	11.0779	0.31868	0.13565	-1.51976e-07	--	0.5177	272634
rs17150337	5	122677252	A	G	0.1038	-0.1162	0.0244	1.828e-06	41214	0.032	-0.087	0.019	6.7e-06	231420	11.1602	0.32116	0.13665	-1.53178e-07	--	0.3451	272634
rs2303720	5	122682334	T	C	0.103	-0.1146	0.0243	2.525e-06	41214	0.032	-0.086	0.019	8.2e-06	231420	11.2425	0.32364	0.13765	-1.5438e-07	--	0.3538	272634
rs12655753	5	122682812	A	G	0.1116	-0.1174	0.0235	5.954e-07	41214	0.032	-0.082	0.019	1.8e-05	231420	11.3248	0.32612	0.13865	-1.55582e-07	--	0.2414	272634
rs17150367	5	122696468	C	G	0.1038	-0.1149	0.0242	2.115e-06	41214	0.032	-0.088	0.019	4.9e-06	231420	11.4071	0.3286	0.13965	-1.56784e-07	--	0.382	272634
rs75474441	5	122704122	A	G	0.1117	-0.1158	0.0235	8.403e-07	41214	0.032	-0.082	0.019	1.6e-05	231420	11.4895	0.33108	0.14065	-1.57986e-07	--	0.2634	272634
rs4267865	5	122704342	T	G	0.1026	-0.1132	0.0244	3.541e-06	41214	0.032	-0.09	0.019	3.9e-06	231420	11.5718	0.33356	0.14165	-1.59188e-07	--	0.4531	272634
rs1428387	5	122705244	T	C	0.1033	-0.1128	0.0243	3.51e-06	41214	0.032	-0.088	0.019	5.5e-06	231420	11.6541	0.33604	0.14265	-1.6039e-07	--	0.4214	272634
rs10478580	5	122711168	T	C	0.1037	-0.1145	0.0243	2.404e-06	41214	0.032	-0.086	0.019	8e-06	231420	11.7364	0.33852	0.14365	-1.61592e-07	--	0.3555	272634
rs10519724	5	122712563	A	G	0.1036	-0.1153	0.0243	2.065e-06	41214	0.032	-0.085	0.019	1.1e-05	231420	11.8187	0.341	0.14465	-1.62794e-07	--	0.326	272634
rs12233982	5	122717301	T	C	0.9046	0.1175	0.0253	3.314e-06	41214	0.97	0.088	0.019	6.2e-06	231420	11.9011	0.34348	0.14565	-1.63996e-07	++	0.3511	272634
rs17150402	5	122718136	A	G	0.9031	0.1178	0.025	2.483e-06	41214	0.97	0.088	0.019	4.8e-06	231420	11.9834	0.34596	0.14665	-1.65198e-07	++	0.3426	272634
rs7726814	5	122725497	T	C	0.9032	0.117	0.0251	3.079e-06	41214	0.97	0.087	0.019	6e-06	231420	12.0657	0.34844	0.14765	-1.664e-07	++	0.3406	272634
rs78557471	5	122731890	T	C	0.0964	-0.114	0.0252	5.843e-06	41214	0.032	-0.087	0.019	7.2e-06	231420	12.148	0.35092	0.14865	-1.67602e-07	--	0.3923	272634
rs4835798	5	122737843	T	C	0.1048	-0.1066	0.0242	1.084e-05	41214	0.032	-0.086	0.019	7e-06	231420	12.2303	0.3534	0.14965	-1.68804e-07	--	0.5032	272634
rs73799308	5	122739242	T	C	0.9026	0.1161	0.025	3.52e-06	41214	0.97	0.087	0.019	6.3e-06	231420	12.3127	0.35588	0.15065	-1.70006e-07	++	0.3541	272634
rs80340247	5	122744317	A	T	0.896	0.1088	0.0243	7.476e-06	41214	0.97	0.087	0.019	5.6e-06	231420	12.395	0.35836	0.15165	-1.71208e-07	++	0.4797	272634
rs12173077	5	122750368	T	C	0.1035	-0.1101	0.0244	6.422e-06	41214	0.032	-0.086	0.019	7.6e-06	231420	12.4773	0.36084	0.15265	-1.7241e-07	--	0.4358	272634
rs147987632	5	122750388	T	C	0.1035	-0.1099	0.0244	6.643e-06	41214	0.031	-0.086	0.019	1e-05	231420	12.5596	0.36332	0.15365	-1.73612e-07	--	0.4396	272634
rs139125593	5	122751455	T	C	0.1026	-0.1116	0.0245	5.27e-06	41214	0.032	-0.088	0.019	6.2e-06	231420	12.6419	0.3658	0.15465	-1.74814e-07	--	0.4465	272634
rs57113607	5	122752630	T	G	0.1122	-0.0946	0.0236	5.91e-05	41214	0.039	-0.074	0.017	1.3e-05	231420	12.7243	0.36828	0.15565	-1.76016e-07	--	0.4788	272634
rs80275678	7	40812712	T	C	0.8829	-0.0702	0.0229	0.00216	41214	0.88	-0.048	0.01	1.6e-06	231420	12.8066	0.37076	0.15665	-1.77218e-07	--	0.3743	272634
rs17530234	7	40816580	T	G	0.8829	-0.0703	0.0228	0.002082	41214	0.88	-0.048	0.01	1.3e-06	231420	12.8889	0.37324	0.15765	-1.7842e-07	--	0.3704	272634
rs17439448	7	40816653	T	C	0.1168	0.0705	0.0229	0.002032	41214	0.12	0.049	0.01	1e-06	231420	12.9712	0.37572	0.15865	-1.79622e-07	++	0.3896	272634
rs17439553	7	40819223	A	G	0.8831	-0.0713	0.0229	0.001817	41214	0.88	-0.048	0.01	1.5e-06	231420	13.0535	0.3782	0.15965	-1.80824e-07	--	0.3511	272634
rs17439595	7	40819311	T	C	0.1167	0.0695	0.0229	0.002367	41214	0.12	0.048	0.01	1.6e-06	231420	13.1359	0.38068	0.16065	-1.82026e-07	++	0.3896	272634
rs76773377	7	40819901	A	G	0.1152	0.0702	0.023	0.00228	41214	0.11	0.047	0.01	2.6e-06	231420	13.2182	0.38316	0.16165	-1.83228e-07	++	0.3549	272634
rs10499618	7	40820641	T	C	0.8848	-0.0693	0.023	0.002585	41214	0.89	-0.048	0.01	1.5e-06	231420	13.3005	0.38564	0.16265	-1.8443e-07	--	0.3957	272634
rs12155167	7	40820783	A	G	0.1152	0.0708	0.023	0.002078	41214	0.11	0.047	0.01	3e-06	231420	13.3828	0.38812	0.16365	-1.85632e-07	++	0.3426	272634
rs12154576	7	40820920	A	G	0.8848	-0.0703	0.023	0.002225	41214	0.89	-0.048	0.01	1.7e-06	231420	13.4651	0.3906	0.16465	-1.86834e-07	--	0.3739	272634
rs76243194	7	40821858	T	C	0.8831	-0.0721	0.0228	0.001593	41214	0.88	-0.049	0.01	8.8e-07	231420	13.5475	0.39308	0.16565	-1.88036e-07	--	0.3535	272634
rs78868512	7	40821871	A	T	0.1166	0.0717	0.0229	0.001719	41214	0.12	0.049	0.01	9.7e-07	231420	13.6298	0.39556	0.16665	-1.89238e-07	++	0.3637	272634
rs55641974	7	40830305	C	G	0.115	0.0719	0.023	0.001772	41214	0.11	0.048	0.01	1.7e-06	231420	13.7121	0.39804	0.16765	-1.9044e-07	++	0.3406	272634
rs78155316	7	40832582	A	G	0.8835	-0.0709	0.0228	0.001912	41214	0.88	-0.048	0.01	1.7e-06	231420	13.7944	0.40052	0.16865	-1.91642e-07	--	0.3577	272634
rs55832912	7	40833481	A	G	0.8849	-0.0717	0.023	0.001802	41214	0.89	-0.047	0.01	2.3e-06	231420	13.8767	0.403	0.16965	-1.92844e-07	--	0.3247	272634
rs17621020	7	40837142	C	G	0.1151	0.0718	0.023	0.001772	41214	0.11	0.047	0.01	2.6e-06	231420	13.9591	0.40548	0.17065	-1.94046e-07	++	0.3227	272634
rs17621117	7	40844275	C	G	0.1149	0.0714	0.023	0.001894	41214	0.11	0.047	0.01	2.4e-06	231420	14.0414	0.40796	0.17165	-1.95248e-07	++	0.3306	272634
rs55764442	7	40846482	A	G	0.8849	-0.0719	0.023	0.001761	41214	0.89	-0.047	0.01	2.6e-06	231420	14.1237	0.41044	0.17265	-1.9645e-07	--	0.3208	272634
rs79585070	7	40846863	A	G	0.885	-0.0712	0.023	0.001949	41214	0.89	-0.047	0.01	2.5e-06	231420	14.206	0.41292	0.17365	-1.97652e-07	--	0.3346	272634
rs78818493	7	40847268	T	C	0.115	0.0712	0.023	0.00195	41214	0.11	0.047	0.01	2.5e-06	231420	14.2883	0.4154	0.17465	-1.98854e-07	++	0.3346	272634
rs55834632	7	40847639	A	G	0.885	-0.0712	0.023	0.001962	41214	0.89	-0.047	0.01	2.6e-06	231420	14.3707	0.41788	0.17565	-2.00056e-07	--	0.3346	272634
rs78732158	7	40848502	A	G	0.8849	-0.0718	0.023	0.001778	41214	0.89	-0.047	0.01	2.6e-06	231420	14.453	0.42036	0.17665	-2.01258e-07	--	0.3227	272634
rs141786424	7	40849940	A	G	0.885	-0.0721	0.023	0.001713	41214	0.89	-0.047	0.01	2.6e-06	231420	14.5353	0.42284	0.17765	-2.0246e-07	--	0.3169	272634
rs76081195	7	40851303	T	C	0.1151	0.0719	0.023	0.001756	41214	0.11	0.047	0.01	2.6e-06	231420	14.6176	0.42532	0.17865	-2.03662e-07	++	0.3208	272634
rs55992488	7	40854446	A	G	0.1151	0.0723	0.023	0.001642	41214	0.11	0.047	0.01	2.6e-06	231420	14.6999	0.4278	0.17965	-2.04864e-07	++	0.3131	272634
rs74758827	7	40854635	C	G	0.115	0.0724	0.023	0.001637	41214	0.11	0.047	0.01	2.5e-06	231420	14.7823	0.43028	0.18065	-2.06066e-07	++	0.3112	272634
rs78487475	7	40855329	T	G	0.1151	0.0721	0.023	0.001711	41214	0.11	0.047	0.01	2.5e-06	231420	14.8646	0.43276	0.18165	-2.07268e-07	++	0.3169	272634
rs75620270	7	40855759	A	G	0.8849	-0.0724	0.023	0.001619	41214	0.89	-0.047	0.01	2.5e-06	231420	14.9469	0.43524	0.18265	-2.0847e-07	--	0.3112	272634
rs17688549	7	40857292	A	G	0.1151	0.0726	0.023	0.001585	41214	0.11	0.047	0.01	2.5e-06	231420	15.0292	0.43772	0.18365	-2.09672e-07	++	0.3074	272634
rs150558358	7	40862051	A	G	0.1231	0.0699	0.0224	0.001838	41214	0.12	0.047	0.01	2.5e-06	231420	15.1115	0.4402	0.18465	-2.10874e-07	++	0.3506	272634
rs79354326	7	40865600	T	G	0.115	0.0746	0.023	0.001193	41214	0.11	0.048	0.01	1.9e-06	231420	15.1939	0.44268	0.18565	-2.12076e-07	++	0.2889	272634
rs73689863	7	40878018	T	G	0.0982	0.0842	0.0249	0.0007342	41214	0.12	0.046	0.01	3.7e-06	231420	15.2762	0.44516	0.18665	-2.13278e-07	++	0.1546	272634
rs76844348	7	40878715	T	C	0.0996	0.0836	0.0248	0.0007342	41214	0.12	0.047	0.01	2e-06	231420	15.3585	0.44764	0.18765	-2.1448e-07	++	0.1711	272634
rs73689865	7	40885358	A	T	0.0993	0.0831	0.0248	0.0007858	41214	0.11	0.047	0.01	3e-06	231420	15.4408	0.45012	0.18865	-2.15682e-07	++	0.177	272634
rs55836921	7	40889556	T	C	0.0992	0.0834	0.0248	0.0007544	41214	0.11	0.047	0.01	2.9e-06	231420	15.5231	0.4526	0.18965	-2.16884e-07	++	0.1734	272634
rs17621508	7	40895186	A	T	0.0945	0.0898	0.0253	0.0003873	41214	0.11	0.048	0.01	2.1e-06	231420	15.6055	0.45508	0.19065	-2.18086e-07	++	0.1244	272634
rs73689876	7	40904047	A	G	0.0947	0.087	0.0254	0.0006131	41214	0.11	0.048	0.01	1.8e-06	231420	15.6878	0.45756	0.19165	-2.19288e-07	++	0.1531	272634
rs73689877	7	40905274	A	G	0.0947	0.0888	0.0256	0.0005209	41214	0.12	0.049	0.01	9.7e-07	231420	15.7701	0.46004	0.19265	-2.2049e-07	++	0.1476	272634
rs117648929	7	40908037	T	G	0.9079	-0.0899	0.0263	0.0006321	41214	0.89	-0.046	0.01	7.3e-06	231420	15.8524	0.46252	0.19365	-2.21692e-07	--	0.1187	272634
rs77654524	7	40909353	T	G	0.0921	0.0908	0.0263	0.0005433	41214	0.11	0.047	0.01	3.7e-06	231420	15.9347	0.465	0.19465	-2.22894e-07	++	0.1195	272634
rs7788391	7	40910367	A	G	0.0921	0.0907	0.0263	0.000553	41214	0.11	0.046	0.01	3.8e-06	231420	16.0171	0.46748	0.19565	-2.24096e-07	++	0.1121	272634
rs13257283	8	105608497	A	G	0.0959	-0.0884	0.0255	0.0005223	41214	0.071	-0.057	0.013	6e-06	231420	16.0994	0.46996	0.19665	-2.25298e-07	--	0.2726	272634
rs12680692	8	12618225	A	T	0.3985	0.0599	0.0181	0.0009197	33767	0.32	0.036	0.007	3.5e-07	231420	16.1817	0.47244	0.19765	-2.265e-07	++	0.2181	265187
rs62486442	8	12623463	A	G	0.4151	0.0785	0.0172	5.13e-06	33767	0.33	0.029	0.0069	2.2e-05	231420	16.264	0.47492	0.19865	-2.27702e-07	++	0.007563	265187
rs7464506	8	12624425	A	T	0.6265	-0.0709	0.017	3.072e-05	33767	0.67	-0.029	0.0068	2.6e-05	231420	16.3464	0.4774	0.19965	-2.28904e-07	--	0.02211	265187
rs62486443	8	12624999	A	G	0.3722	0.0703	0.017	3.56e-05	33767	0.33	0.029	0.0068	2.4e-05	231420	16.4287	0.47988	0.20065	-2.30106e-07	++	0.02409	265187
rs4474021	8	12632903	T	G	0.368	0.0719	0.0168	1.95e-05	33767	0.32	0.029	0.0068	1.6e-05	231420	16.511	0.48236	0.20165	-2.31308e-07	++	0.01793	265187
rs12056338	8	12643055	T	G	0.4266	0.0621	0.0166	0.0001902	33767	0.41	0.03	0.0065	3.4e-06	231420	16.5933	0.48484	0.20265	-2.3251e-07	++	0.07176	265187
rs62488464	8	12644444	A	C	0.3442	0.0805	0.0174	3.868e-06	33767	0.28	0.03	0.0071	2.2e-05	231420	16.6756	0.48732	0.20365	-2.33712e-07	++	0.007205	265187
rs6530985	8	12644497	T	C	0.4312	0.0677	0.0167	5.252e-05	33767	0.41	0.03	0.0065	3.6e-06	231420	16.758	0.4898	0.20465	-2.34914e-07	++	0.0354	265187
rs12056431	8	12645002	T	G	0.3445	0.0814	0.0175	3.132e-06	33767	0.28	0.03	0.0071	2e-05	231420	16.8403	0.49228	0.20565	-2.36116e-07	++	0.006495	265187
rs12056625	8	12645173	A	C	0.6522	-0.0788	0.0175	6.342e-06	33767	0.72	-0.029	0.0071	3.7e-05	231420	16.9226	0.49476	0.20665	-2.37318e-07	--	0.008365	265187
rs11203811	8	12645360	C	G	0.5676	-0.0669	0.0168	6.517e-05	33767	0.59	-0.031	0.0065	2.3e-06	231420	17.0049	0.49724	0.20765	-2.3852e-07	--	0.04627	265187
rs4631468	8	12645660	T	C	0.5655	-0.0674	0.0168	5.746e-05	33767	0.58	-0.031	0.0065	2.3e-06	231420	17.0872	0.49972	0.20865	-2.39722e-07	--	0.04331	265187
rs73206306	8	12647428	A	C	0.3425	0.0824	0.0176	2.802e-06	33767	0.28	0.03	0.0072	3.5e-05	231420	17.1696	0.5022	0.20965	-2.40924e-07	++	0.005858	265187
rs4477025	8	12647900	T	C	0.4341	0.0693	0.0168	3.81e-05	33767	0.41	0.031	0.0065	2.5e-06	231420	17.2519	0.50468	0.21065	-2.42126e-07	++	0.03349	265187
rs62488467	8	12648020	A	C	0.3473	0.0835	0.0176	2.099e-06	33767	0.29	0.031	0.0071	1.9e-05	231420	17.3342	0.50716	0.21165	-2.43328e-07	++	0.005669	265187
rs73206307	8	12648085	A	C	0.6522	-0.083	0.0176	2.434e-06	33767	0.71	-0.029	0.0071	4.7e-05	231420	17.4165	0.50964	0.21265	-2.4453e-07	--	0.004436	265187
rs62488468	8	12648718	T	C	0.3554	0.0873	0.0176	7.1e-07	33767	0.28	0.03	0.0071	2.5e-05	231420	17.4988	0.51212	0.21365	-2.45732e-07	++	0.002534	265187
rs62488469	8	12649168	T	C	0.3468	0.0851	0.0177	1.425e-06	33767	0.29	0.03	0.0071	2.9e-05	231420	17.5812	0.5146	0.21465	-2.46934e-07	++	0.003862	265187
rs2980419	8	8114141	A	T	0.3598	-0.0561	0.017	0.0009872	33767	0.48	-0.034	0.0064	1.1e-07	231109	17.6635	0.51708	0.21565	-2.48136e-07	--	0.2237	264876
rs1915986	8	8114543	A	G	0.3669	-0.0563	0.017	0.0009113	33767	0.49	-0.036	0.0064	2.5e-08	231109	17.7458	0.51956	0.21665	-2.49338e-07	--	0.2638	264876
rs2948288	8	8115304	A	G	0.3666	-0.0567	0.017	0.0008384	33767	0.49	-0.035	0.0065	6.8e-08	231109	17.8281	0.52204	0.21765	-2.5054e-07	--	0.2331	264876
rs2945269	8	8115578	C	G	0.6344	0.0573	0.017	0.0007662	33767	0.51	0.036	0.0065	5.3e-08	231109	17.9104	0.52452	0.21865	-2.51742e-07	++	0.2419	264876
rs2921061	8	8317615	A	T	0.3324	-0.0582	0.0174	0.0008409	33767	0.55	-0.037	0.0065	1.9e-08	231109	17.9928	0.527	0.21965	-2.52944e-07	--	0.2537	264876
rs2921059	8	8317887	T	G	0.6375	0.0565	0.0172	0.0009919	33767	0.44	0.035	0.007	6.3e-07	187126	18.0751	0.52948	0.22065	-2.54146e-07	++	0.2469	220893
rs2980766	8	8318095	T	C	0.3322	-0.0586	0.0174	0.0007813	33767	0.55	-0.037	0.0065	1.9e-08	231109	18.1574	0.53196	0.22165	-2.55348e-07	--	0.2449	264876
rs2488597	9	125992073	A	G	0.8088	0.0624	0.0188	0.0008849	41214	0.85	0.045	0.009	4.5e-07	231420	18.2397	0.53444	0.22265	-2.5655e-07	++	0.4038	272634
Chr: chromosome; Pos: position in base pair; EFF: effect allele; ALT: alternate allele; EAF: effect allele frequency; P: P value; P_het: P for heterogeneity test; N: effective sample size.

## Sheet: Supp Data 6
Supplementary Data 6. Association results for 185 SNPs across 11 novel loci reaching genome-wide significance (P<5E-8) in combined analysis of South Asians and Europeans for BMI adjusted model.
RSID	Chr	Pos	EFF	ALT	SAS					EUR					Meta-analysis
					EAF	Effect	SE	P	Neff	EAF	Effect	SE	P	Neff	EAF	Effect	SE	P	Direction	HetPVal	N
rs73206306	8	12647428	A	C	0.3427	0.0802	0.0181	9.852e-06	33298	0.28	0.038	0.0084	6.4e-06	157384	0.2911	0.0455	0.0076	2.391e-09	++	0.03444	190682
rs3737848	1	146737490	C	G	0.1367	0.1067	0.0254	2.598e-05	40007	0.09	0.052	0.013	7.2e-05	157384	0.0997	0.0634	0.0116	4.384e-08	++	0.05523	197391
rs7531962	1	146746023	A	G	0.1537	0.0756	0.0208	0.0002757	40007	0.1	0.052	0.012	2.3e-05	157384	0.1134	0.0579	0.0104	2.551e-08	++	0.3257	197391
rs59606861	1	146761478	A	G	0.1345	0.0822	0.0222	0.000214	40007	0.086	0.055	0.013	3.5e-05	157384	0.0984	0.0619	0.0112	3.353e-08	++	0.2904	197391
rs10916778	1	20704588	T	C	0.5675	0.0556	0.0154	0.0003081	40007	0.59	0.036	0.0076	2.6e-06	157384	0.5856	0.0398	0.0068	5.05e-09	++	0.2537	197391
rs10799632	1	20710543	T	G	0.4586	0.0655	0.0152	1.746e-05	40007	0.43	0.037	0.0076	1.2e-06	157384	0.4357	0.0427	0.0068	3.351e-10	++	0.09353	197391
rs927742	1	20715200	T	C	0.5401	-0.0682	0.0152	7.491e-06	40007	0.57	-0.037	0.0075	6.6e-07	157384	0.5641	-0.0431	0.0067	1.46e-10	--	0.06566	197391
rs752263	1	20727967	T	C	0.7958	0.0669	0.0189	0.0004087	40007	0.86	0.047	0.011	1.9e-05	157384	0.8438	0.052	0.0095	4.416e-08	++	0.3628	197391
rs912813	1	20728889	A	T	0.5357	-0.0757	0.0152	6.31e-07	40007	0.56	-0.038	0.0075	5e-07	157384	0.5552	-0.0454	0.0067	1.506e-11	--	0.02613	197391
rs879484	1	20729212	T	C	0.7957	0.0676	0.0189	0.0003493	40007	0.86	0.047	0.011	1.7e-05	157384	0.8437	0.0522	0.0095	3.975e-08	++	0.3462	197391
rs10916784	1	20729451	C	G	0.4419	-0.0711	0.0153	3.431e-06	40007	0.41	-0.041	0.0076	6.9e-08	157384	0.4163	-0.047	0.0068	5.243e-12	--	0.07808	197391
rs11577874	1	20730847	A	G	0.5579	0.0702	0.0153	4.415e-06	40007	0.59	0.041	0.0076	7.4e-08	157384	0.5836	0.0468	0.0068	6.301e-12	++	0.08741	197391
rs10916785	1	20731117	T	C	0.5579	0.07	0.0153	4.7e-06	40007	0.59	0.041	0.0076	7.4e-08	157384	0.5836	0.0467	0.0068	6.563e-12	++	0.0896	197391
rs12024914	1	20731243	A	G	0.7954	0.0669	0.0189	0.0004088	40007	0.86	0.047	0.011	1.8e-05	157384	0.8437	0.052	0.0095	4.416e-08	++	0.3628	197391
rs12028274	1	20731403	A	G	0.2041	-0.0692	0.0189	0.0002562	40007	0.14	-0.047	0.011	1.7e-05	157384	0.1562	-0.0526	0.0095	3.12e-08	--	0.31	197391
rs10916786	1	20732082	A	G	0.5553	0.0701	0.0153	4.33e-06	40007	0.59	0.041	0.0076	9.9e-08	157384	0.5831	0.0468	0.0068	6.431e-12	++	0.0885	197391
rs7523815	1	20732420	A	G	0.5354	-0.0737	0.0151	1.14e-06	40007	0.56	-0.037	0.0075	6.6e-07	157384	0.5551	-0.0443	0.0067	4.413e-11	--	0.0295	197391
rs10916788	1	20733236	C	G	0.4632	0.0712	0.0152	2.734e-06	40007	0.43	0.035	0.0075	2.9e-06	157384	0.4365	0.0421	0.0067	3.908e-10	++	0.0327	197391
rs10753498	1	20733376	T	C	0.462	0.0707	0.0152	3.124e-06	40007	0.43	0.035	0.0075	3.1e-06	157384	0.4363	0.042	0.0067	4.29e-10	++	0.03518	197391
rs7552827	1	20733999	C	G	0.4618	0.0718	0.0152	2.348e-06	40007	0.43	0.035	0.0075	2.5e-06	157384	0.4362	0.0422	0.0067	3.494e-10	++	0.02992	197391
rs79769326	1	20734368	A	C	0.5383	-0.072	0.0152	2.279e-06	40007	0.57	-0.035	0.0075	2.5e-06	157384	0.5638	-0.0422	0.0067	3.365e-10	--	0.02904	197391
rs75115672	1	20734513	C	G	0.5384	-0.0722	0.0152	2.212e-06	40007	0.57	-0.035	0.0075	2.4e-06	157384	0.5638	-0.0423	0.0067	3.242e-10	--	0.02818	197391
rs77946616	1	20734748	A	G	0.4614	0.0722	0.0153	2.256e-06	40007	0.43	0.036	0.0075	2.1e-06	157384	0.4361	0.043	0.0067	1.691e-10	++	0.03363	197391
rs12124972	1	20734811	T	C	0.4612	0.0722	0.0153	2.213e-06	40007	0.43	0.036	0.0075	2.1e-06	157384	0.436	0.043	0.0067	1.691e-10	++	0.03363	197391
rs58077272	1	20735070	A	G	0.5389	-0.0724	0.0153	2.079e-06	40007	0.57	-0.036	0.0075	1.8e-06	157384	0.564	-0.0431	0.0067	1.628e-10	--	0.03266	197391
rs1925670	1	20735236	T	G	0.461	0.0727	0.0153	1.953e-06	40007	0.43	0.036	0.0076	2e-06	157384	0.4361	0.0433	0.0068	2.069e-10	++	0.03169	197391
rs76141923	13	81646630	T	C	0.9886	-0.2915	0.0832	0.0004555	40007	1	-0.38	0.076	6.7e-07	146201	0.9948	-0.3397	0.0561	1.407e-09	--	0.4322	186208
rs28790585	15	39668870	T	C	0.4303	0.0636	0.0168	0.0001471	40007	0.3	0.036	0.0085	2.1e-05	157384	0.3266	0.0416	0.0076	4.06e-08	++	0.1427	197391
rs12463719	2	203450680	A	G	0.4969	0.0548	0.0155	0.0004221	40007	0.28	0.036	0.0084	1.6e-05	157384	0.3292	0.0403	0.0074	4.966e-08	++	0.2863	197391
rs2065703	20	31966698	T	C	0.0974	0.0864	0.0258	0.000804	40007	0.16	0.057	0.01	3e-08	157384	0.1518	0.0608	0.0093	6.8e-11	++	0.288	197391
rs35901991	3	58271978	T	C	0.4077	0.0612	0.0156	8.388e-05	40007	0.25	0.035	0.0086	4e-05	157384	0.2868	0.0411	0.0075	4.814e-08	++	0.1413	197391
rs7615294	3	58278785	A	C	0.4078	0.0608	0.0156	9.505e-05	40007	0.26	0.035	0.0085	4.2e-05	157384	0.2938	0.0409	0.0075	4.241e-08	++	0.1464	197391
rs8723	3	58280311	A	G	0.592	-0.0604	0.0156	0.0001051	40007	0.75	-0.037	0.0086	2e-05	157384	0.7132	-0.0425	0.0075	1.731e-08	--	0.189	197391
rs9986	3	58280406	A	G	0.5924	-0.0609	0.0156	9.277e-05	40007	0.75	-0.037	0.0086	2.1e-05	157384	0.7133	-0.0426	0.0075	1.582e-08	--	0.1797	197391
rs12635978	3	58280890	A	G	0.5924	-0.0607	0.0156	9.777e-05	40007	0.75	-0.036	0.0086	2.2e-05	157384	0.7133	-0.0418	0.0075	2.95e-08	--	0.1656	197391
rs67148387	3	58281224	A	G	0.5922	-0.0603	0.0156	0.0001083	40007	0.75	-0.037	0.0086	2e-05	157384	0.7132	-0.0424	0.0075	1.762e-08	--	0.1909	197391
rs67915154	3	58281264	T	C	0.4079	0.0601	0.0156	0.0001143	40007	0.25	0.037	0.0086	2e-05	157384	0.2868	0.0424	0.0075	1.827e-08	++	0.1947	197391
rs9862934	3	58281676	A	G	0.5922	-0.0601	0.0156	0.0001141	40007	0.75	-0.037	0.0086	2e-05	157384	0.7132	-0.0424	0.0075	1.827e-08	--	0.1947	197391
rs9845705	3	58281868	T	G	0.5922	-0.0601	0.0156	0.0001143	40007	0.75	-0.037	0.0086	1.9e-05	157384	0.7132	-0.0424	0.0075	1.827e-08	--	0.1947	197391
rs59981877	3	58282388	T	C	0.5931	-0.0614	0.0156	8.173e-05	40007	0.75	-0.037	0.0086	2e-05	157384	0.7134	-0.0427	0.0075	1.446e-08	--	0.1708	197391
rs7624746	3	58282500	T	C	0.5921	-0.0601	0.0156	0.0001139	40007	0.75	-0.037	0.0086	1.9e-05	157384	0.7132	-0.0424	0.0075	1.827e-08	--	0.1947	197391
rs7622497	3	58282673	A	C	0.5922	-0.06	0.0156	0.0001171	40007	0.75	-0.037	0.0086	1.8e-05	157384	0.7132	-0.0424	0.0075	1.86e-08	--	0.1966	197391
rs7622688	3	58282840	A	G	0.5905	-0.06	0.0156	0.0001182	40007	0.75	-0.037	0.0086	1.9e-05	157384	0.7128	-0.0424	0.0075	1.86e-08	--	0.1966	197391
rs7632758	3	58282897	C	G	0.4113	0.0597	0.0156	0.0001302	40007	0.25	0.037	0.0086	1.7e-05	157384	0.2876	0.0423	0.0075	1.962e-08	++	0.2026	197391
rs7622771	3	58282930	A	G	0.59	-0.0609	0.0156	9.248e-05	40007	0.75	-0.037	0.0086	1.9e-05	157384	0.7127	-0.0426	0.0075	1.582e-08	--	0.1797	197391
rs7632862	3	58283036	A	G	0.4095	0.0602	0.0156	0.0001109	40007	0.25	0.037	0.0086	1.8e-05	157384	0.2872	0.0424	0.0075	1.794e-08	++	0.1928	197391
rs7611541	3	58283041	T	C	0.4094	0.0603	0.0156	0.0001081	40007	0.25	0.037	0.0086	1.8e-05	157384	0.2872	0.0424	0.0075	1.762e-08	++	0.1909	197391
rs12186077	3	58283354	A	G	0.5906	-0.0603	0.0156	0.000109	40007	0.75	-0.037	0.0086	1.9e-05	157384	0.7128	-0.0424	0.0075	1.762e-08	--	0.1909	197391
rs17636819	3	58283722	T	C	0.4096	0.0604	0.0156	0.000107	40007	0.25	0.037	0.0086	2.1e-05	157384	0.2872	0.0425	0.0075	1.731e-08	++	0.189	197391
rs62259302	3	58284005	A	G	0.4096	0.06	0.0156	0.0001176	40007	0.25	0.037	0.0086	2e-05	157384	0.2872	0.0424	0.0075	1.86e-08	++	0.1966	197391
rs62259314	3	58284189	A	G	0.4096	0.0604	0.0156	0.0001059	40007	0.25	0.037	0.0086	2e-05	157384	0.2872	0.0425	0.0075	1.731e-08	++	0.189	197391
rs62259315	3	58284508	T	C	0.5903	-0.0604	0.0156	0.0001058	40007	0.75	-0.037	0.0086	1.9e-05	157384	0.7128	-0.0425	0.0075	1.731e-08	--	0.189	197391
rs2885868	3	58284692	A	G	0.4097	0.0602	0.0156	0.0001112	40007	0.25	0.037	0.0086	1.9e-05	157384	0.2872	0.0424	0.0075	1.794e-08	++	0.1928	197391
rs2885869	3	58284799	A	G	0.4097	0.0603	0.0156	0.000108	40007	0.25	0.037	0.0086	2e-05	157384	0.2872	0.0424	0.0075	1.762e-08	++	0.1909	197391
rs62259316	3	58286047	T	C	0.4098	0.0605	0.0156	0.000104	40007	0.25	0.037	0.0086	2e-05	157384	0.2872	0.0425	0.0075	1.7e-08	++	0.1871	197391
rs7637026	3	58286281	T	G	0.5901	-0.0605	0.0156	0.0001036	40007	0.75	-0.037	0.0086	2e-05	157384	0.7127	-0.0425	0.0075	1.7e-08	--	0.1871	197391
rs7637104	3	58286332	T	C	0.5902	-0.0605	0.0156	0.0001041	40007	0.75	-0.037	0.0086	2e-05	157384	0.7128	-0.0425	0.0075	1.7e-08	--	0.1871	197391
rs12638005	3	58287070	A	T	0.4093	0.0608	0.0156	9.606e-05	40007	0.25	0.037	0.0086	1.9e-05	157384	0.2871	0.0425	0.0075	1.611e-08	++	0.1815	197391
rs12054183	3	58287533	T	C	0.4098	0.0605	0.0156	0.0001041	40007	0.25	0.037	0.0086	2e-05	157384	0.2872	0.0425	0.0075	1.7e-08	++	0.1871	197391
rs62259317	3	58289364	A	G	0.4093	0.0607	0.0156	9.98e-05	40007	0.25	0.037	0.0086	1.9e-05	157384	0.2871	0.0425	0.0075	1.64e-08	++	0.1834	197391
rs73081531	3	58289946	T	G	0.5982	-0.0613	0.0158	0.0001022	40007	0.75	-0.036	0.0086	2.2e-05	157384	0.7153	-0.0418	0.0076	3.175e-08	--	0.1596	197391
rs57078778	3	58289947	T	C	0.5948	-0.061	0.0157	0.0001022	40007	0.75	-0.037	0.0086	2e-05	157384	0.7142	-0.0425	0.0075	1.701e-08	--	0.18	197391
rs60095772	3	58289973	A	G	0.4092	0.0599	0.0156	0.0001262	40007	0.25	0.036	0.0086	2.2e-05	157384	0.2871	0.0416	0.0075	3.397e-08	++	0.1797	197391
rs67793196	3	58290129	T	G	0.5901	-0.0605	0.0156	0.0001038	40007	0.75	-0.037	0.0086	1.6e-05	157384	0.7127	-0.0425	0.0075	1.7e-08	--	0.1871	197391
rs62259319	3	58290358	T	C	0.5897	-0.0606	0.0156	0.000103	40007	0.75	-0.037	0.0086	1.8e-05	157384	0.7126	-0.0425	0.0075	1.67e-08	--	0.1852	197391
rs62259320	3	58290629	T	C	0.5902	-0.0599	0.0156	0.0001225	40007	0.75	-0.037	0.0086	1.9e-05	157384	0.7128	-0.0423	0.0075	1.893e-08	--	0.1986	197391
rs62259321	3	58290833	A	G	0.5909	-0.06	0.0156	0.0001207	40007	0.75	-0.037	0.0086	1.8e-05	157384	0.7129	-0.0424	0.0075	1.86e-08	--	0.1966	197391
rs67572634	3	58290843	T	C	0.5902	-0.0598	0.0156	0.0001255	40007	0.75	-0.037	0.0086	1.8e-05	157384	0.7128	-0.0423	0.0075	1.928e-08	--	0.2006	197391
rs62259322	3	58291007	A	T	0.4097	0.0599	0.0156	0.0001243	40007	0.25	0.037	0.0086	1.8e-05	157384	0.2872	0.0423	0.0075	1.893e-08	++	0.1986	197391
rs62259325	3	58291121	C	G	0.5903	-0.06	0.0156	0.0001199	40007	0.75	-0.037	0.0086	1.8e-05	157384	0.7128	-0.0424	0.0075	1.86e-08	--	0.1966	197391
rs62259326	3	58291204	A	G	0.5902	-0.06	0.0156	0.0001188	40007	0.75	-0.037	0.0086	1.8e-05	157384	0.7128	-0.0424	0.0075	1.86e-08	--	0.1966	197391
rs62259327	3	58291378	A	G	0.5907	-0.0602	0.0156	0.0001136	40007	0.75	-0.037	0.0086	1.6e-05	157384	0.7129	-0.0424	0.0075	1.794e-08	--	0.1928	197391
rs62259328	3	58291580	A	C	0.4098	0.06	0.0156	0.0001196	40007	0.25	0.037	0.0086	1.7e-05	157384	0.2872	0.0424	0.0075	1.86e-08	++	0.1966	197391
rs12637167	3	58291621	T	C	0.5883	-0.0612	0.0156	8.678e-05	40007	0.74	-0.037	0.0086	1.5e-05	157384	0.7046	-0.0426	0.0075	1.499e-08	--	0.1743	197391
rs17355543	3	58292300	T	C	0.4088	0.0591	0.0156	0.0001545	40007	0.25	0.037	0.0086	2e-05	157384	0.287	0.0422	0.0075	2.184e-08	++	0.2147	197391
rs62259330	3	58294970	T	C	0.5913	-0.0591	0.0156	0.0001563	40007	0.75	-0.037	0.0086	2e-05	157384	0.713	-0.0422	0.0075	2.184e-08	--	0.2147	197391
rs62259332	3	58297874	T	C	0.4093	0.06	0.0156	0.0001196	40007	0.25	0.037	0.0086	2e-05	157384	0.2871	0.0424	0.0075	1.86e-08	++	0.1966	197391
rs3773012	3	58303069	T	C	0.4094	0.0592	0.0156	0.0001459	40007	0.25	0.037	0.0086	2.1e-05	157384	0.2872	0.0422	0.0075	2.146e-08	++	0.2127	197391
rs1135089	3	58304112	T	C	0.4095	0.0594	0.0156	0.0001371	40007	0.25	0.037	0.0086	2e-05	157384	0.2872	0.0422	0.0075	2.071e-08	++	0.2086	197391
rs3210776	3	58304608	C	G	0.5905	-0.0593	0.0156	0.0001405	40007	0.75	-0.037	0.0086	1.9e-05	157384	0.7128	-0.0422	0.0075	2.108e-08	--	0.2106	197391
rs10687	3	58305235	T	G	0.4095	0.059	0.0156	0.0001519	40007	0.25	0.036	0.0086	2.2e-05	157384	0.2872	0.0414	0.0075	3.979e-08	++	0.1966	197391
rs1913714	3	58307829	T	G	0.4095	0.0591	0.0156	0.0001484	40007	0.25	0.037	0.0086	2.1e-05	157384	0.2872	0.0422	0.0075	2.184e-08	++	0.2147	197391
rs2280166	3	58309602	T	C	0.4095	0.0587	0.0156	0.0001669	40007	0.25	0.036	0.0086	2.4e-05	157384	0.2872	0.0413	0.0075	4.193e-08	++	0.2026	197391
rs12493748	3	58311282	A	G	0.5872	-0.0588	0.0156	0.0001622	40007	0.75	-0.037	0.0086	2.1e-05	157384	0.7121	-0.0421	0.0075	2.304e-08	--	0.221	197391
rs73081581	3	58313077	A	G	0.4096	0.059	0.0156	0.0001552	40007	0.25	0.036	0.0086	2.3e-05	157384	0.2872	0.0414	0.0075	3.979e-08	++	0.1966	197391
rs6794330	3	58314756	A	G	0.4095	0.0587	0.0156	0.000168	40007	0.25	0.036	0.0086	2.6e-05	157384	0.2872	0.0413	0.0075	4.193e-08	++	0.2026	197391
rs67471622	3	58320918	T	C	0.5896	-0.058	0.0156	0.0001999	40007	0.75	-0.037	0.0086	2.1e-05	157384	0.7126	-0.0419	0.0075	2.657e-08	--	0.2384	197391
rs12495873	3	58322118	T	G	0.5866	-0.0579	0.0156	0.0002066	40007	0.75	-0.036	0.0086	2.2e-05	157384	0.7119	-0.0411	0.0075	4.822e-08	--	0.2189	197391
rs62258070	3	58326220	A	G	0.4106	0.0574	0.0156	0.0002318	40007	0.25	0.038	0.0086	1.2e-05	157384	0.2874	0.0425	0.0075	1.643e-08	++	0.2761	197391
rs60788488	3	58330503	T	C	0.4107	0.058	0.0156	0.0002003	40007	0.25	0.038	0.0086	1.2e-05	157384	0.2875	0.0427	0.0075	1.474e-08	++	0.2615	197391
rs12633937	3	58333637	A	G	0.5889	-0.0597	0.0156	0.0001271	40007	0.75	-0.036	0.0086	2.6e-05	157384	0.7125	-0.0415	0.0075	3.519e-08	--	0.1834	197391
rs12629058	3	58338809	T	C	0.4107	0.0596	0.0156	0.0001318	40007	0.25	0.037	0.0086	1.9e-05	157384	0.2875	0.0423	0.0075	1.998e-08	++	0.2045	197391
rs7615468	3	58339148	T	C	0.4109	0.0599	0.0156	0.0001202	40007	0.25	0.036	0.0086	2.2e-05	157384	0.2875	0.0416	0.0075	3.397e-08	++	0.1797	197391
rs67549097	3	58346893	T	C	0.4107	0.0602	0.0156	0.0001109	40007	0.25	0.036	0.0086	2.4e-05	157384	0.2875	0.0416	0.0075	3.222e-08	++	0.1743	197391
rs9637479	3	58346940	T	C	0.5893	-0.0602	0.0156	0.0001108	40007	0.75	-0.036	0.0086	2.2e-05	157384	0.7125	-0.0416	0.0075	3.222e-08	--	0.1743	197391
rs2138239	3	58349141	T	G	0.4107	0.0605	0.0156	0.0001053	40007	0.25	0.037	0.0086	2.1e-05	157384	0.2875	0.0425	0.0075	1.7e-08	++	0.1871	197391
rs2090238	3	58350770	T	C	0.4104	0.0608	0.0156	9.686e-05	40007	0.25	0.037	0.0086	2.1e-05	157384	0.2874	0.0425	0.0075	1.611e-08	++	0.1815	197391
rs62258074	3	58353966	C	G	0.5894	-0.0606	0.0156	0.0001041	40007	0.75	-0.036	0.0086	2.2e-05	157384	0.7126	-0.0417	0.0075	3.002e-08	--	0.1673	197391
rs7432739	3	58364650	T	G	0.6115	-0.0721	0.0165	1.161e-05	40007	0.75	-0.037	0.0086	1.4e-05	157384	0.7204	-0.0445	0.0076	5.383e-09	--	0.05924	197391
rs7430287	3	58364735	T	C	0.4088	0.0613	0.0156	8.688e-05	40007	0.24	0.037	0.0087	2e-05	157384	0.28	0.0428	0.0076	1.821e-08	++	0.1737	197391
rs72624863	3	58365300	A	G	0.5925	-0.061	0.0157	0.0001008	40007	0.75	-0.036	0.0086	3e-05	157384	0.7136	-0.0418	0.0075	3.061e-08	--	0.1625	197391
rs6804567	3	58365912	A	T	0.4101	0.062	0.0156	7.152e-05	40007	0.25	0.036	0.0086	3e-05	157384	0.2873	0.0421	0.0075	2.342e-08	++	0.1444	197391
rs12631494	3	58366791	T	C	0.4102	0.062	0.0156	7.075e-05	40007	0.25	0.036	0.0086	3e-05	157384	0.2873	0.0421	0.0075	2.342e-08	++	0.1444	197391
rs7431998	3	58368033	T	C	0.41	0.062	0.0156	7.01e-05	40007	0.25	0.036	0.0086	3.1e-05	157384	0.2873	0.0421	0.0075	2.342e-08	++	0.1444	197391
rs62258095	3	58372462	T	C	0.5882	-0.0637	0.0156	4.438e-05	40007	0.75	-0.035	0.0086	3.9e-05	157384	0.7123	-0.0417	0.0075	3.105e-08	--	0.1071	197391
rs62258098	3	58375700	T	C	0.5918	-0.0608	0.0156	9.976e-05	40007	0.75	-0.036	0.0086	3.5e-05	157384	0.7131	-0.0418	0.0075	2.898e-08	--	0.1639	197391
rs62258104	3	58379984	C	G	0.4082	0.0608	0.0156	9.928e-05	40007	0.25	0.036	0.0086	3.5e-05	157384	0.2869	0.0418	0.0075	2.898e-08	++	0.1639	197391
rs62258105	3	58381262	T	C	0.4069	0.0604	0.0156	0.0001127	40007	0.25	0.036	0.0086	3.5e-05	157384	0.2866	0.0417	0.0075	3.11e-08	++	0.1708	197391
rs3922711	3	58384243	A	C	0.5912	-0.0599	0.0156	0.0001255	40007	0.75	-0.036	0.0086	3.3e-05	157384	0.713	-0.0416	0.0075	3.397e-08	--	0.1797	197391
rs12490706	3	58408247	A	G	0.5918	-0.0606	0.0156	0.0001044	40007	0.75	-0.036	0.0086	3.3e-05	157384	0.7131	-0.0417	0.0075	3.002e-08	--	0.1673	197391
rs12497256	3	58408353	A	G	0.4088	0.0606	0.0156	0.0001012	40007	0.25	0.036	0.0086	3.5e-05	157384	0.287	0.0417	0.0075	3.002e-08	++	0.1673	197391
rs12486031	3	58409679	A	G	0.4086	0.0611	0.0156	8.902e-05	40007	0.25	0.036	0.0086	3.3e-05	157384	0.287	0.0419	0.0075	2.748e-08	++	0.1588	197391
rs12492472	3	58409972	A	C	0.5913	-0.0612	0.0156	8.764e-05	40007	0.75	-0.036	0.0086	3.3e-05	157384	0.713	-0.0419	0.0075	2.7e-08	--	0.1572	197391
rs12495715	3	58425737	T	C	0.4082	0.0637	0.0156	4.676e-05	40007	0.25	0.035	0.0086	4e-05	157384	0.2869	0.0417	0.0075	3.105e-08	++	0.1071	197391
rs12486348	3	58426007	T	C	0.5917	-0.0636	0.0156	4.846e-05	40007	0.75	-0.035	0.0086	4.5e-05	157384	0.7131	-0.0417	0.0075	3.16e-08	--	0.1084	197391
rs12494710	3	58430207	T	C	0.4092	0.0634	0.0156	4.944e-05	40007	0.25	0.035	0.0086	5.2e-05	157384	0.2871	0.0416	0.0075	3.274e-08	++	0.1109	197391
rs58361427	3	58434164	A	G	0.5904	-0.0639	0.0156	4.239e-05	40007	0.75	-0.035	0.0086	5.7e-05	157384	0.7128	-0.0417	0.0075	2.997e-08	--	0.1047	197391
rs12629206	3	58434380	T	G	0.4096	0.0639	0.0156	4.223e-05	40007	0.25	0.035	0.0086	5.7e-05	157384	0.2872	0.0417	0.0075	2.997e-08	++	0.1047	197391
rs12634453	3	58434593	A	G	0.5907	-0.0635	0.0156	4.704e-05	40007	0.75	-0.035	0.0086	4.9e-05	157384	0.7129	-0.0416	0.0075	3.216e-08	--	0.1096	197391
rs62259787	3	58435688	A	C	0.5904	-0.064	0.0156	4.181e-05	40007	0.75	-0.035	0.0086	5.7e-05	157384	0.7128	-0.0418	0.0075	2.945e-08	--	0.1035	197391
rs62259788	3	58435778	T	G	0.4096	0.0641	0.0156	3.997e-05	40007	0.25	0.035	0.0086	5.5e-05	157384	0.2872	0.0418	0.0075	2.893e-08	++	0.1023	197391
rs62259789	3	58435822	T	C	0.4093	0.0636	0.0156	4.611e-05	40007	0.25	0.035	0.0086	4.9e-05	157384	0.2871	0.0417	0.0075	3.16e-08	++	0.1084	197391
rs62259790	3	58436134	T	G	0.5907	-0.0636	0.0156	4.656e-05	40007	0.75	-0.035	0.0086	4.9e-05	157384	0.7129	-0.0417	0.0075	3.16e-08	--	0.1084	197391
rs67507131	3	58436488	T	C	0.4093	0.0635	0.0156	4.686e-05	40007	0.25	0.035	0.0086	4.9e-05	157384	0.2871	0.0416	0.0075	3.216e-08	++	0.1096	197391
rs111538687	3	58436999	C	G	0.4092	0.0637	0.0156	4.44e-05	40007	0.25	0.035	0.0086	5.5e-05	157384	0.2871	0.0417	0.0075	3.105e-08	++	0.1071	197391
rs62259819	3	58437006	T	C	0.4092	0.0638	0.0156	4.371e-05	40007	0.25	0.035	0.0086	5.2e-05	157384	0.2871	0.0417	0.0075	3.051e-08	++	0.1059	197391
rs6779083	3	58438135	T	C	0.5903	-0.0638	0.0156	4.391e-05	40007	0.75	-0.035	0.0086	5.2e-05	157384	0.7128	-0.0417	0.0075	3.051e-08	--	0.1059	197391
rs62259820	3	58438900	T	C	0.4092	0.0635	0.0156	4.695e-05	40007	0.25	0.035	0.0086	4.3e-05	157384	0.2871	0.0416	0.0075	3.216e-08	++	0.1096	197391
rs10866018	3	58446000	A	G	0.4098	0.0638	0.0156	4.439e-05	40007	0.25	0.035	0.0086	4.9e-05	157384	0.2872	0.0417	0.0075	3.051e-08	++	0.1059	197391
rs4364180	3	58452639	T	C	0.4095	0.0639	0.0156	4.28e-05	40007	0.25	0.035	0.0086	4.5e-05	157384	0.2872	0.0417	0.0075	2.997e-08	++	0.1047	197391
rs4273385	3	58452867	C	G	0.5905	-0.064	0.0156	4.092e-05	40007	0.75	-0.035	0.0086	4.5e-05	157384	0.7128	-0.0418	0.0075	2.945e-08	--	0.1035	197391
rs62259824	3	58461665	T	C	0.5892	-0.0666	0.0157	2.158e-05	40007	0.75	-0.035	0.0086	3.9e-05	157384	0.7129	-0.0423	0.0075	2.055e-08	--	0.07752	197391
rs116643404	3	58463907	A	G	0.589	-0.066	0.0157	2.492e-05	40007	0.75	-0.035	0.0086	3.7e-05	157384	0.7128	-0.0422	0.0075	2.285e-08	--	0.08332	197391
rs7433237	3	58466864	A	G	0.5913	-0.0682	0.0157	1.354e-05	40007	0.76	-0.034	0.0087	8.9e-05	157384	0.7204	-0.042	0.0076	3.318e-08	--	0.05673	197391
rs67644593	3	58469000	A	G	0.5904	-0.0687	0.0157	1.196e-05	40007	0.76	-0.034	0.0087	9.3e-05	157384	0.7202	-0.0422	0.0076	3.038e-08	--	0.05321	197391
rs7620197	3	58469026	C	G	0.4098	0.0687	0.0157	1.219e-05	40007	0.24	0.034	0.0087	9.3e-05	157384	0.2799	0.0422	0.0076	3.038e-08	++	0.05321	197391
rs7612773	3	58469164	T	G	0.5903	-0.0688	0.0157	1.169e-05	40007	0.76	-0.034	0.0087	8.9e-05	157384	0.7201	-0.0422	0.0076	2.985e-08	--	0.05253	197391
rs782721	3	66338612	A	G	0.5434	0.0673	0.0152	9.927e-06	40007	0.63	0.034	0.0077	1.2e-05	157384	0.6123	0.0408	0.0069	2.853e-09	++	0.05066	197391
rs782722	3	66338718	A	T	0.5428	0.067	0.0152	1.085e-05	40007	0.63	0.033	0.0077	1.4e-05	157384	0.6122	0.0399	0.0069	6.06e-09	++	0.046	197391
rs34725717	3	66341525	T	C	0.5464	0.0665	0.0152	1.286e-05	40007	0.64	0.033	0.0078	2.3e-05	157384	0.6205	0.04	0.0069	8.336e-09	++	0.0499	197391
rs332353	3	66397342	A	G	0.5413	-0.054	0.0152	0.0003898	40007	0.4	-0.033	0.0076	1.7e-05	157384	0.4283	-0.0372	0.0068	4.438e-08	--	0.2166	197391
rs4261818	3	66397853	A	G	0.5413	-0.0541	0.0152	0.0003744	40007	0.4	-0.033	0.0076	1.3e-05	157384	0.4283	-0.0372	0.0068	4.365e-08	--	0.2144	197391
rs782753	3	66401047	T	G	0.4573	0.0531	0.0152	0.0004869	40007	0.6	0.035	0.0076	4.1e-06	157384	0.5715	0.0386	0.0068	1.336e-08	++	0.2868	197391
rs7618284	3	66422246	C	G	0.3869	-0.0607	0.0165	0.0002311	40007	0.34	-0.037	0.0082	5.4e-06	157384	0.3493	-0.0417	0.0073	1.363e-08	--	0.1983	197391
rs7627907	3	66426912	A	G	0.5485	0.0558	0.0152	0.0002486	40007	0.66	0.038	0.0079	1.5e-06	157384	0.6363	0.0418	0.007	2.506e-09	++	0.2988	197391
rs7630745	3	66427029	T	C	0.5477	0.0564	0.0152	0.0002115	40007	0.66	0.037	0.0079	2.2e-06	157384	0.6361	0.0411	0.007	4.439e-09	++	0.2574	197391
rs7626079	3	66427259	T	C	0.4529	-0.0576	0.0152	0.000155	40007	0.34	-0.039	0.0079	7.9e-07	157384	0.364	-0.043	0.007	8.9e-10	--	0.2776	197391
rs4856794	3	66436182	T	G	0.5571	0.0553	0.0153	0.0002975	40007	0.66	0.037	0.0078	1.6e-06	157384	0.6388	0.0408	0.0069	4.419e-09	++	0.2866	197391
rs17831815	3	66437086	T	C	0.5532	0.056	0.0153	0.0002449	40007	0.66	0.037	0.0079	2.8e-06	157384	0.6375	0.041	0.007	5.196e-09	++	0.2698	197391
rs12633819	3	66448307	A	G	0.5623	0.0546	0.0153	0.0003649	40007	0.67	0.039	0.008	1.2e-06	157384	0.6469	0.0423	0.0071	2.32e-09	++	0.3662	197391
rs12655753	5	122682812	A	G	0.1115	-0.1162	0.0244	1.866e-06	40007	0.032	-0.071	0.022	0.0017	157384	0.0676	-0.0913	0.0163	2.325e-08	--	0.1689	197391
rs17150367	5	122696468	C	G	0.1038	-0.1118	0.0251	8.666e-06	40007	0.032	-0.077	0.023	0.0007	157384	0.0648	-0.0929	0.017	4.314e-08	--	0.3067	197391
rs75474441	5	122704122	A	G	0.1117	-0.1149	0.0244	2.371e-06	40007	0.032	-0.074	0.023	0.00099	157384	0.0695	-0.0932	0.0167	2.529e-08	--	0.2226	197391
rs17150402	5	122718136	A	G	0.903	0.1148	0.0259	9.683e-06	40007	0.97	0.078	0.023	0.00061	157384	0.9405	0.0942	0.0172	4.279e-08	++	0.2881	197391
rs11950885	5	49907658	A	C	0.2549	-0.0569	0.0177	0.001273	40007	0.43	-0.036	0.0076	2.5e-06	157073	0.4027	-0.0393	0.007	1.899e-08	--	0.2779	197080
rs12152780	5	49927832	T	C	0.7366	0.056	0.0174	0.001322	40007	0.57	0.035	0.0076	3e-06	157073	0.5967	0.0384	0.007	3.62e-08	++	0.2687	197080
rs62366901	5	49930286	T	G	0.7313	0.0578	0.0173	0.0008508	40007	0.57	0.036	0.0076	2.5e-06	157073	0.5961	0.0395	0.007	1.342e-08	++	0.2486	197080
rs10940455	5	49933088	A	T	0.7317	0.0581	0.0173	0.0007993	40007	0.57	0.035	0.0076	3.2e-06	157073	0.5962	0.0387	0.007	2.59e-08	++	0.2215	197080
rs62368277	5	49993851	T	G	0.7351	0.0543	0.0174	0.001751	40007	0.56	0.035	0.0076	3.2e-06	157073	0.5881	0.0381	0.007	4.517e-08	++	0.3094	197080
rs285529	5	50139286	A	G	0.7426	0.0565	0.0174	0.001127	40007	0.57	0.035	0.0075	3.3e-06	157073	0.597	0.0384	0.0069	2.535e-08	++	0.2565	197080
rs4243453	6	138849177	C	G	0.7175	-0.0725	0.0172	2.4e-05	40007	0.69	-0.033	0.0081	5.1e-05	157384	0.695	-0.0402	0.0073	4.213e-08	--	0.03774	197391
rs6919935	6	138851347	T	C	0.4688	0.0665	0.0153	1.426e-05	40007	0.42	0.031	0.0076	4.5e-05	157384	0.4297	0.038	0.0068	2.315e-08	++	0.03771	197391
rs9376353	6	138855975	A	T	0.4528	0.0673	0.0154	1.228e-05	40007	0.42	0.03	0.0076	6.3e-05	157384	0.4264	0.0373	0.0068	4.405e-08	++	0.02986	197391
rs3923724	6	138857296	A	G	0.4679	0.0654	0.0152	1.736e-05	40007	0.42	0.031	0.0076	4e-05	157384	0.4296	0.0379	0.0068	2.511e-08	++	0.04295	197391
rs4243454	6	138857798	A	T	0.5785	-0.0547	0.0155	0.0004101	40007	0.61	-0.036	0.0077	2.1e-06	157384	0.6038	-0.0397	0.0069	8.552e-09	--	0.2799	197391
rs7765207	6	138858054	T	C	0.4215	0.0548	0.0155	0.0004045	40007	0.38	0.037	0.0077	2e-06	157384	0.3882	0.0405	0.0069	4.193e-09	++	0.3037	197391
rs12680692	8	12618225	A	T	0.3988	0.0576	0.0186	0.002001	33298	0.32	0.044	0.0083	1e-07	157384	0.3331	0.0463	0.0076	1.041e-09	++	0.5043	190682
rs62486442	8	12623463	A	G	0.4154	0.079	0.0178	8.696e-06	33298	0.33	0.04	0.0081	6.1e-07	157384	0.3447	0.0467	0.0074	2.404e-10	++	0.04613	190682
rs7464506	8	12624425	A	T	0.6265	-0.0686	0.0176	9.354e-05	33298	0.67	-0.039	0.008	1.4e-06	157384	0.6626	-0.0441	0.0073	1.44e-09	--	0.1258	190682
rs62486443	8	12624999	A	G	0.3723	0.0677	0.0175	0.0001131	33298	0.33	0.039	0.008	1.2e-06	157384	0.3373	0.044	0.0073	1.521e-09	++	0.1358	190682
rs12682327	8	12627367	A	G	0.6275	-0.0677	0.0174	0.0001035	33298	0.68	-0.038	0.008	2.2e-06	157384	0.6708	-0.0432	0.0073	2.832e-09	--	0.1209	190682
rs4474021	8	12632903	T	G	0.3679	0.0694	0.0174	6.318e-05	33298	0.32	0.039	0.008	1.2e-06	157384	0.3284	0.0443	0.0073	1.092e-09	++	0.1124	190682
rs12056338	8	12643055	T	G	0.4268	0.0609	0.0172	0.0003895	33298	0.42	0.034	0.0076	1e-05	157384	0.4211	0.0384	0.007	3.332e-08	++	0.1526	190682
rs62488464	8	12644444	A	C	0.3443	0.0779	0.018	1.467e-05	33298	0.28	0.039	0.0084	4.3e-06	157384	0.2915	0.046	0.0076	1.566e-09	++	0.05019	190682
rs6530985	8	12644497	T	C	0.4316	0.0667	0.0173	0.0001152	33298	0.42	0.034	0.0076	8.7e-06	157384	0.4219	0.0393	0.007	1.637e-08	++	0.08353	190682
rs12056431	8	12645002	T	G	0.3447	0.0789	0.018	1.184e-05	33298	0.28	0.038	0.0084	4.6e-06	157384	0.2916	0.0453	0.0076	2.632e-09	++	0.03949	190682
rs12056625	8	12645173	A	C	0.652	-0.0761	0.018	2.408e-05	33298	0.72	-0.038	0.0084	4.8e-06	157384	0.7078	-0.0448	0.0076	3.926e-09	--	0.0551	190682
rs11203811	8	12645360	C	G	0.5672	-0.0659	0.0173	0.0001379	33298	0.58	-0.034	0.0076	6.8e-06	157384	0.5779	-0.0392	0.007	1.823e-08	--	0.09137	190682
rs4631468	8	12645660	T	C	0.565	-0.0665	0.0173	0.0001227	33298	0.58	-0.034	0.0076	6.8e-06	157384	0.5776	-0.0393	0.007	1.682e-08	--	0.08544	190682
rs62488466	8	12646087	A	G	0.6545	-0.0767	0.0181	2.172e-05	33298	0.72	-0.038	0.0084	6.1e-06	157384	0.7084	-0.0449	0.0076	3.925e-09	--	0.05245	190682
rs4477025	8	12647900	T	C	0.4346	0.0686	0.0174	8.025e-05	33298	0.42	0.034	0.0076	9.8e-06	157384	0.4223	0.0395	0.007	1.365e-08	++	0.06841	190682
rs62488467	8	12648020	A	C	0.3476	0.0816	0.0182	6.966e-06	33298	0.29	0.037	0.0084	9e-06	157384	0.3001	0.0448	0.0076	4.148e-09	++	0.02608	190682
rs73206307	8	12648085	A	C	0.652	-0.081	0.0182	8.229e-06	33298	0.71	-0.037	0.0084	8.5e-06	157384	0.6998	-0.0447	0.0076	4.508e-09	--	0.02816	190682
rs62488468	8	12648718	T	C	0.3556	0.084	0.0182	3.815e-06	33298	0.29	0.037	0.0084	1.2e-05	157384	0.3015	0.0453	0.0076	2.966e-09	++	0.01904	190682
rs62488469	8	12649168	T	C	0.347	0.0835	0.0182	4.535e-06	33298	0.29	0.037	0.0084	1.2e-05	157384	0.3	0.0452	0.0076	3.182e-09	++	0.02035	190682
Chr: chromosome; pos: position in base pair; EFF: effect allele; ALT: alternate allele; EAF: effect allele frequency; P: P value; P_het: P for heterogeneity test; N: effective sample size.

## Sheet: Supp Data 7
Supplementary Data 7. Results for conditional analysis for novel sentinel SNPs
Model	SNP	Chr	BP	refA	freq	b	se	p	n	freq_geno	bC	bC_se	pC
BMI unadjusted	rs7765207	6	138858054	T	0.4209	0.0525	0.0149	0.000425903	40768.2	0.417946	0.0522048	0.0149021	0.00045972
BMI unadjusted	rs76141923	13	81646630	T	0.9888	-0.3172	0.0806	8.30292e-05	31541.6	0.994065	-0.304835	0.0806185	0.000156075
BMI unadjusted	rs28790585	15	39668870	T	0.4307	0.0573	0.0161	0.000372261	36415.7	0.407658	0.0568701	0.0161026	0.000412839
BMI adjusted	rs7765207	6	138858054	T	0.4215	0.0548	0.0155	0.000407029	39441.8	0.417946	0.0544558	0.0155023	0.000443465
BMI adjusted	rs76141923	13	81646630	T	0.9886	-0.2915	0.0832	0.000459004	30281.6	0.994065	-0.278431	0.0832155	0.000820161
BMI adjusted	rs28790585	15	39668870	T	0.4303	0.0636	0.0168	0.000153268	34904.2	0.407658	0.0631631	0.0168032	0.000170601
refA: effect allele; freq: frequency of effect allele in the meta-analysis of South Asians; b: effect size from meta-analysis of South Asians; se: standard error from meta-analysis of South Asian;
p: p-value from meta-analysis of South Asians; n: estimated effective sample size; freq_geno: frequency of the effect allele in the reference sample (IA610); bC: effect size from joint analysis;
bC_se: standard error from conditional analysis; pC: p-value from conditional analysis

## Sheet: Supp Data 8
Supplementary Data 8. Effect of BMI adjustment on association of novel loci with T2D in South Asians
SNP	Chr	Pos	EFF	ALT	EAF	BMI unadjusted				BMI adjusted				Z_diff	P_zscore
						Effect	SE	P	N	Effect	SE	P	N
rs10916784	1	20729451	C	G	0.4416	-0.0613	0.0148	3.27e-05	41214	-0.0711	0.0153	3.431e-06	40007	2.28044	0.0225814
rs7531962	1	146746023	A	G	0.1539	0.0738	0.0201	0.0002326	41214	0.0756	0.0208	0.0002757	40007	-0.308128	0.757985
rs12463719	2	203450680	A	G	0.4975	0.0606	0.015	5.296e-05	41214	0.0548	0.0155	0.0004221	40007	1.33218	0.182801
rs7432739	3	58364650	T	G	0.6109	-0.0715	0.0158	6.377e-06	41214	-0.0721	0.0165	1.161e-05	40007	0.129508	0.896956
rs7626079	3	66427259	T	C	0.4536	-0.0525	0.0147	0.0003518	41214	-0.0576	0.0152	0.000155	40007	1.19459	0.232246
rs62366901	5	49930286	T	G	0.7316	0.059	0.0167	0.0004061	41214	0.0578	0.0173	0.0008508	40007	0.246997	0.804911
rs74790763	5	122675214	T	C	0.1031	-0.1173	0.0245	1.636e-06	41214	-0.1119	0.0254	1.025e-05	40007	-0.757074	0.449006
rs7765207	6	138858054	T	C	0.4209	0.0525	0.0149	0.000445	41214	0.0548	0.0155	0.0004045	40007	-0.528483	0.597164
rs73689877	7	40905274	A	G	0.0947	0.0888	0.0256	0.0005209	41214	0.0995	0.0265	0.0001733	40007	-1.43771	0.150516
rs2980766	8	8318095	T	C	0.3322	-0.0586	0.0174	0.0007813	33767	-0.0521	0.018	0.003803	33298	-1.28574	0.198536
rs62486442	8	12623463	A	G	0.4151	0.0785	0.0172	5.13e-06	33767	0.079	0.0178	8.696e-06	33298	-0.100017	0.920331
rs13257283	8	105608497	A	G	0.0959	-0.0884	0.0255	0.0005223	41214	-0.095	0.0264	0.0003128	40007	0.89018	0.373369
rs2488597	9	125992073	A	G	0.8088	0.0624	0.0188	0.0008849	41214	0.0597	0.0195	0.002175	40007	0.493082	0.621955
rs2114824	10	88119015	A	G	0.7576	-0.0571	0.0172	0.0008899	40318	-0.0528	0.0178	0.00306	39145	-0.860147	0.389708
rs10748694	10	99056190	A	T	0.4512	0.0765	0.0147	2.022e-07	41214	0.0634	0.0153	3.32e-05	40007	3.04943	0.00229277
rs7123361	11	76161389	A	G	0.7613	0.0696	0.0171	4.857e-05	41214	0.0708	0.0178	6.765e-05	40007	-0.240105	0.810249
rs9568861	13	54079446	T	C	0.1994	0.0688	0.0183	0.0001714	41214	0.0618	0.019	0.001155	40007	1.31206	0.189499
rs76141923	13	81646630	T	C	0.9888	-0.3172	0.0806	8.287e-05	41214	-0.2915	0.0832	0.0004555	40007	-1.09959	0.271512
rs28790585	15	39668870	T	C	0.4307	0.0573	0.0161	0.0003866	41214	0.0636	0.0168	0.0001471	40007	-1.33557	0.18169
rs7261425	20	20068635	C	G	0.6507	0.0516	0.0156	0.0009441	41214	0.0523	0.0162	0.001233	40007	-0.153885	0.8777
rs2065703	20	31966698	T	C	0.0974	0.0856	0.0248	0.0005746	41214	0.0864	0.0258	0.000804	40007	-0.110435	0.912064
Chr: chromosome; Pos: genomic position in base pairs (bp); EFF: effect allele; ALT: alternate allele; EAF: effect allele frequency; Effect: effective size (beta); SE: standard error; N: effect sample size.

## Sheet: Supp Data 9
Supplementary Data 9. Sex-specific analyses of novel loci in South Asians for BMI unadjusted and adjusted models
BMI Unadjusted	RSID	MarkerName	Chr	Pos	EFF	ALT	EAF	Beta	SE	P	q_statistic	q_p-value	i2	n_samples	male_eaf	male_beta	male_se	male_p-value	male_n_samples	female_eaf	female_beta	female_se	female_p.value	female_n_samples	gender_differentiated_p.value	gender_heterogeneity_p.value
	rs10916784	1:20729451:C:G	1	20729451	C	G	0.441837	-0.06013	0.014734	4.53e-05	0.869352	0.351135	0	41067	0.441	-0.0515	0.0174	0.003089	29219	0.4439	-0.082	0.0277	0.003084	11848	0.000157	0.351127
	rs7531962	1:146746023:A:G	1	146746023	A	G	0.154044	0.073423	0.020064	0.000255	0.020273	0.886776	0	41067	0.1524	0.0716	0.0238	0.002636	29219	0.1581	0.0779	0.0373	0.036775	11848	0.001223	0.886756
	rs12463719	2:203450680:A:G	2	203450680	A	G	0.497495	0.060711	0.014992	5.18e-05	2.85936	0.090843	0.650272	41067	0.4936	0.0448	0.0177	0.011391	29219	0.5071	0.1011	0.0282	0.000339	11848	6.57e-05	0.090845
	rs7432739	3:58364650:G:T	3	58364650	T	G	0.610783	-0.072066	0.015839	5.44e-06	0.331754	0.564628	0	41067	0.6214	-0.0779	0.0188	3.46e-05	29219	0.5846	-0.0578	0.0294	0.049316	11848	2.71e-05	0.56465
	rs7626079	3:66427259:T:C	3	66427259	T	C	0.45376	-0.051844	0.014704	0.000425	0.020859	0.885163	0	41067	0.4505	-0.0505	0.0174	0.003716	29219	0.4618	-0.0552	0.0275	0.044738	11848	0.001977	0.885144
	rs62366901	5:49930286:G:T	5	49930286	T	G	0.731523	0.05945	0.016673	0.000365	0.010009	0.920309	0	41067	0.7321	0.0605	0.0197	0.002142	29219	0.7301	0.0568	0.0313	0.06958	11848	0.001725	0.920288
	rs74790763	5:122675214:T:C	5	122675214	T	C	0.103121	-0.111868	0.024424	4.71e-06	2.19561	0.138405	0.544545	41067	0.1009	-0.0887	0.029	0.002232	29219	0.1086	-0.1684	0.0453	0.000203	11848	9.28e-06	0.138393
	rs7765207	6:138858054:T:C	6	138858054	T	C	0.421015	0.052333	0.014916	0.000454	0.638775	0.424155	0	41067	0.4224	0.0598	0.0176	0.000684	29219	0.4176	0.0333	0.0281	0.235976	11848	0.001542	0.42416
	rs73689877	7:40905274:A:G	7	40905274	A	G	0.094569	0.091177	0.025625	0.000376	0.107043	0.743536	0	41067	0.0978	0.0862	0.0298	0.003833	29219	0.0866	0.1053	0.0502	0.03596	11848	0.001689	0.743544
	rs2980766	8:8318095:C:T	8	8318095	T	C	0.332088	-0.058173	0.01744	0.000856	0.585347	0.444224	0	33653	0.3379	-0.0495	0.0208	0.017343	23358	0.3189	-0.0787	0.032	0.013939	10295	0.002863	0.444232
	rs62486442	8:12623463:A:G	8	12623463	A	G	0.414994	0.079505	0.017224	3.97e-06	1.08957	0.296567	0.082205	33653	0.4179	0.0913	0.0206	9.46e-06	23358	0.4084	0.0521	0.0314	0.097068	10295	1.37e-05	0.296551
	rs13257283	8:105608497:A:G	8	105608497	A	G	0.095842	-0.088551	0.025514	0.000522	0.000249	0.987409	0	41067	0.0974	-0.0888	0.03	0.003087	29219	0.092	-0.0879	0.0485	0.069938	11848	0.002422	0.987402
	rs2488597	9:125992073:G:A	9	125992073	A	G	0.808698	0.059568	0.018776	0.001518	1.68802	0.193863	0.407589	41067	0.8104	0.0752	0.0223	0.00075	29219	0.8045	0.0215	0.0348	0.536717	11848	0.002804	0.193843
	rs2114824	10:88119015:G:A	10	88119015	A	G	0.757691	-0.058674	0.017156	0.00063	0.041549	0.838482	0	40179	0.7553	-0.0565	0.0202	0.005172	28465	0.7635	-0.0643	0.0325	0.047893	11714	0.002826	0.83847
	rs10748694	10:99056190:T:A	10	99056190	A	T	0.451234	0.075946	0.014734	2.6e-07	6.97627	0.00826	0.856657	41067	0.4551	0.0515	0.0174	0.003089	29219	0.4417	0.1379	0.0277	6.53e-07	11848	5.2e-08	0.008277
	rs7123361	11:76161389:G:A	11	76161389	A	G	0.761487	0.068895	0.017112	5.73e-05	0.570075	0.450229	0	41067	0.7599	0.077	0.0202	0.000139	29219	0.7654	0.0483	0.0322	0.133604	11848	0.000227	0.450238
	rs9568861	13:54079446:T:C	13	54079446	T	C	0.19959	0.067673	0.018276	0.000215	1.91572	0.166329	0.478005	41067	0.2021	0.052	0.0215	0.015601	29219	0.1934	0.1085	0.0347	0.001775	11848	0.000404	0.166312
	rs76141923	13:81646630:C:T	13	81646630	T	C	0.988605	-0.304793	0.081052	0.000171	0.187947	0.664631	0	39553	0.9885	-0.2862	0.0917	0.00181	29219	0.9889	-0.3712	0.1733	0.032218	10334	0.000774	0.664651
	rs28790585	15:39668870:T:C	15	39668870	T	C	0.430735	0.055514	0.016142	0.000587	2.30919	0.128611	0.566948	41067	0.4301	0.04	0.0191	0.036258	29219	0.4323	0.0943	0.0302	0.001801	11848	0.000852	0.128602
	rs7261425	20:20068635:G:C	20	20068635	C	G	0.650583	0.049858	0.015597	0.001397	2.67257	0.102091	0.625829	41067	0.6479	0.0339	0.0184	0.065428	29219	0.6572	0.0906	0.0294	0.002067	11848	0.001588	0.102089
	rs2065703	20:31966698:T:C	20	31966698	T	C	0.09735	0.085252	0.024895	0.00062	0.015586	0.900646	0	41067	0.0981	0.0833	0.0294	0.00462	29219	0.0955	0.0902	0.0468	0.053951	11848	0.002819	0.900625
BMI Adjusted	rs10916784	1:20729451:C:G	1	20729451	C	G	0.44211	-0.070882	0.015308	3.71e-06	1.27259	0.259282	0.2142	39873	0.4415	-0.0602	0.018	0.000829	28294	0.4436	-0.0988	0.0291	0.00069	11579	1.17e-05	0.259262
	rs7531962	1:146746023:A:G	1	146746023	A	G	0.153759	0.073252	0.020807	0.000433	0.034786	0.852045	0	39873	0.1519	0.0757	0.0246	0.002098	28294	0.1583	0.0671	0.039	0.085343	11579	0.002	0.852031
	rs12463719	2:203450680:A:G	2	203450680	A	G	0.496937	0.055624	0.015565	0.000355	1.83181	0.175914	0.454091	39873	0.4929	0.0426	0.0183	0.019941	28294	0.5068	0.0897	0.0296	0.002452	11579	0.000675	0.175896
	rs7432739	3:58364650:G:T	3	58364650	T	G	0.611297	-0.071679	0.016491	1.4e-05	0.054117	0.816048	0	39873	0.6221	-0.0741	0.0195	0.000146	28294	0.5849	-0.0656	0.0309	0.033776	11579	7.69e-05	0.81604
	rs7626079	3:66427259:T:C	3	66427259	T	C	0.453049	-0.057218	0.015218	0.000171	0.778803	0.377508	0	39873	0.45	-0.0489	0.0179	0.006314	28294	0.4605	-0.0789	0.0289	0.006347	11579	0.000577	0.377504
	rs62366901	5:49930286:G:T	5	49930286	T	G	0.731155	0.057163	0.017338	0.000982	0.38117	0.536978	0	39873	0.7313	0.0638	0.0204	0.001771	28294	0.7308	0.0399	0.0329	0.225199	11579	0.003603	0.536998
	rs74790763	5:122675214:T:C	5	122675214	T	C	0.103133	-0.109571	0.025304	1.51e-05	3.44658	0.063383	0.709858	39873	0.1011	-0.08	0.0299	0.007477	28294	0.1081	-0.1842	0.0475	0.000106	11579	1.51e-05	0.063394
	rs7765207	6:138858054:T:C	6	138858054	T	C	0.42158	0.056153	0.015489	0.000291	0.657192	0.417553	0	39873	0.4228	0.0639	0.0182	0.000449	28294	0.4186	0.0358	0.0295	0.224895	11579	0.001008	0.417557
	rs73689877	7:40905274:A:G	7	40905274	A	G	0.094493	0.103333	0.026489	9.67e-05	0.295262	0.586868	0	39873	0.0976	0.0949	0.0307	0.002002	28294	0.0869	0.1279	0.0524	0.014674	11579	0.000428	0.586891
	rs2980766	8:8318095:C:T	8	8318095	T	C	0.332536	-0.052229	0.018034	0.003791	0.627923	0.428118	0	33189	0.338	-0.0431	0.0214	0.044025	23001	0.3202	-0.0746	0.0335	0.025978	10188	0.011025	0.428124
	rs62486442	8:12623463:A:G	8	12623463	A	G	0.415214	0.079436	0.017777	7.99e-06	0.594469	0.440696	0	33189	0.4181	0.0882	0.0211	2.95e-05	23001	0.4087	0.058	0.033	0.078825	10188	3.43e-05	0.440704
	rs13257283	8:105608497:A:G	8	105608497	A	G	0.096277	-0.093912	0.026337	0.000365	0.000139	0.990599	0	39873	0.0977	-0.0941	0.0308	0.002258	28294	0.0928	-0.0934	0.0508	0.065987	11579	0.001734	0.990594
	rs2488597	9:125992073:G:A	9	125992073	A	G	0.809041	0.059091	0.019459	0.002401	1.41945	0.233493	0.295504	39873	0.8109	0.0737	0.023	0.00136	28294	0.8045	0.0223	0.0365	0.541248	11579	0.00489	0.233473
	rs2114824	10:88119015:G:A	10	88119015	A	G	0.757016	-0.055444	0.017943	0.00201	0.024683	0.875161	0	37960	0.7543	-0.0537	0.0211	0.010946	26504	0.7633	-0.06	0.0341	0.078493	11456	0.008341	0.875143
	rs10748694	10:99056190:T:A	10	99056190	A	T	0.451503	0.062586	0.01537	4.71e-05	5.78137	0.016197	0.827031	38815	0.4555	0.0396	0.0181	0.028702	27236	0.4421	0.122	0.0291	2.79e-05	11579	1.39e-05	0.016218
	rs7123361	11:76161389:G:A	11	76161389	A	G	0.760779	0.069188	0.017899	0.000112	0.234617	0.628121	0	38815	0.7589	0.0746	0.0211	0.00041	27236	0.7652	0.0553	0.0338	0.101818	11579	0.000506	0.628144
	rs9568861	13:54079446:T:C	13	54079446	T	C	0.198951	0.061402	0.019029	0.001259	1.80087	0.179608	0.444712	39873	0.202	0.0458	0.0223	0.040013	28294	0.1915	0.1032	0.0365	0.004706	11579	0.002229	0.179589
	rs76141923	13:81646630:C:T	13	81646630	T	C	0.988579	-0.288109	0.08369	0.00058	0.009669	0.921668	0	38370	0.9885	-0.2839	0.094	0.002536	28294	0.9888	-0.3042	0.1838	0.097912	10076	0.002657	0.921647
	rs28790585	15:39668870:T:C	15	39668870	T	C	0.430336	0.060326	0.016793	0.00033	3.05247	0.080614	0.672397	39873	0.4299	0.042	0.0198	0.033924	28294	0.4314	0.1073	0.0317	0.000716	11579	0.000343	0.080619
	rs7261425	20:20068635:G:C	20	20068635	C	G	0.651014	0.052625	0.016199	0.001166	1.7211	0.189552	0.418975	39873	0.6484	0.0396	0.019	0.037161	28294	0.6574	0.0873	0.031	0.004874	11579	0.002161	0.189533
	rs2065703	20:31966698:T:C	20	31966698	T	C	0.097403	0.087745	0.0258	0.000675	0.005283	0.942055	0	39873	0.0981	0.0889	0.0303	0.003358	28294	0.0957	0.0847	0.0492	0.085156	11579	0.00307	0.942035

## Sheet: Supp Data 10
Supplementary Data 10. Transethnic comparison of association with T2D for 21 novel sentinel SNPs in genome-wide meta-analysis for BMI unadjusted model
RSID	CHR	POS	EFF	ALT	South Asian						European							East Asian							African							Hispanic							Overall P_het
					EAF	Effect	SE	95% CI	P	N	EAF	Effect	SE	95% CI	P	N	P_het	EAF	Effect	SE	95% CI	P	N	P_het	EAF	Effect	SE	95% CI	P	N	P_het	EAF	Effect	SE	95% CI	P	N	P_het
rs10916784	1	20729451	C	G	0.442	-0.061	0.015	(-0.090, -0.032)	3.3e-05	41214	0.41	-0.034	0.006	(-0.046, -0.022)	1e-07	231420	0.0981889	0.7553	-0.0326	0.0093	(-0.051, -0.014)	0.000465	139701	0.0936804	0.3811	-0.0293	0.0191	(-0.067, 0.008)	0.1246	31247	0.168721	0.5	-0.038	0.025	(-0.087, 0.011)	0.411	34390	0.291617	0.5136
rs7531962	1	146746023	A	G	0.154	0.074	0.02	(0.035, 0.113)	0.00023	41214	0.1	0.035	0.011	(0.013, 0.057)	0.0011	231420	0.0951155	0.3612	0.0291	0.0091	(0.011, 0.047)	0.001408	115378	0.0445765	0.3368	-0.0329	0.0193	(-0.071, 0.005)	0.08801	31247	0.0002613	0.183	-0.077	0.043	(-0.161, 0.007)	0.16	34390	0.00256534	0.0002205
rs12463719	2	203450680	A	G	0.498	0.061	0.015	(0.032, 0.090)	5.3e-05	41214	0.28	0.037	0.007	(0.023, 0.051)	2.1e-07	231420	0.145136	0.2633	0.0142	0.0098	(-0.005, 0.033)	0.1479	138139	0.0102364	0.2592	-0.0096	0.0233	(-0.055, 0.036)	0.6801	28636	0.016119	0.303	-0.035	0.038	(-0.109, 0.039)	0.0565	34390	0.0258121	0.005585
rs7432739	3	58364650	T	G	0.611	-0.072	0.016	(-0.103, -0.041)	6.4e-06	41214	0.74	-0.027	0.007	(-0.041, -0.013)	0.00024	231420	0.0138791	0.2671	-0.0349	0.0099	(-0.054, -0.015)	0.0004316	138893	0.045982	0.8324	-0.0633	0.0262	(-0.115, -0.012)	0.01552	28636	0.383135	0.7	-0.072	0.037	(-0.145, 0.001)	0.0597	34390	0.398942	0.05336
rs7626079	3	66427259	T	C	0.454	-0.053	0.015	(-0.082, -0.024)	0.00035	41214	0.34	-0.025	0.007	(-0.039, -0.011)	0.00025	231420	0.0888355	0.7264	0.0074	0.009	(-0.010, 0.025)	0.4117	138893	0.000492142	0.451	0.0236	0.0187	(-0.013, 0.060)	0.2062	30522	0.00223322	0.338	-0.027	0.041	(-0.107, 0.053)	0.499	34390	0.333836	0.001038
rs62366901	5	49930286	T	G	0.732	0.059	0.017	(0.026, 0.092)	0.00041	41214	0.56	0.026	0.007	(0.012, 0.040)	6.6e-05	231109	0.0732073	0.6708	0.0255	0.0095	(0.007, 0.044)	0.007358	138893	0.0747775	0.8324	-0.0072	0.0271	(-0.060, 0.046)	0.7903	29361	0.0458951	0.587	-0.015	0.03	(-0.074, 0.044)	0.314	33807	0.0391067	0.128
rs74790763	5	122675214	T	C	0.103	-0.117	0.025	(-0.166, -0.068)	1.6e-06	41214	0.031	-0.089	0.019	(-0.126, -0.052)	4.9e-06	231420	0.265341	0.1046	-0.0563	0.0132	(-0.082, -0.030)	2.056e-05	138893	0.0322593	0.0149	-0.1529	0.0825	(-0.315, 0.009)	0.06375	31247	0.365699	0.069	0.03	0.071	(-0.109, 0.169)	0.128	33808	0.0587652	0.08469
rs7765207	6	138858054	T	C	0.421	0.053	0.015	(0.024, 0.082)	0.00045	41214	0.39	0.028	0.007	(0.014, 0.042)	1.9e-05	231420	0.128137	0.631	0.0239	0.0085	(0.007, 0.041)	0.004992	139478	0.0889018	0.6779	0.0172	0.0206	(-0.023, 0.058)	0.4042	29361	0.152155	0.484	0.036	0.038	(-0.038, 0.110)	0.499	33808	0.367642	0.5152
rs73689877	7	40905274	A	G	0.095	0.089	0.026	(0.038, 0.140)	0.00052	41214	0.12	0.049	0.01	(0.029, 0.069)	9.7e-07	231420	0.13981	0.0223	-0.0143	0.0282	(-0.070, 0.041)	0.6126	138475	0.007481	0.0781	-0.0393	0.0358	(-0.109, 0.031)	0.2723	31247	0.00577181	0.082	0.066	0.068	(-0.067, 0.199)	0.481	33808	0.379777	0.01008
rs2980766	8	8318095	T	C	0.332	-0.059	0.017	(-0.092, -0.026)	0.00078	33767	0.55	-0.037	0.007	(-0.051, -0.023)	1.9e-08	231109	0.197826	0.1233	0.0021	0.0122	(-0.022, 0.026)	0.8635	138893	0.00487419	0.3071	-0.0104	0.0206	(-0.051, 0.030)	0.614	29361	0.0786202	0.305	0.03	0.047	(-0.062, 0.122)	0.331	34389	0.082437	0.02456
rs62486442	8	12623463	A	G	0.415	0.079	0.017	(0.046, 0.112)	5.1e-06	33767	0.33	0.029	0.007	(0.015, 0.043)	2.2e-05	231420	0.011265	0.3055	0.0139	0.0093	(-0.004, 0.032)	0.1356	139006	0.00114891	0.2874	0.0243	0.0232	(-0.021, 0.070)	0.2946	28615	0.0685669	0.351	0.003	0.047	(-0.089, 0.095)	0.929	33807	0.127864	0.0319
rs13257283	8	105608497	A	G	0.096	-0.088	0.026	(-0.139, -0.037)	0.00052	41214	0.071	-0.057	0.013	(-0.082, -0.032)	6e-06	231420	0.221917	0.0039	-0.0839	0.1022	(-0.284, 0.116)	0.4115	67018	0.398639	0.0342	-0.0977	0.0523	(-0.200, 0.005)	0.06183	31247	0.393437	0.049	-0.039	0.051	(-0.139, 0.061)	0.277	33807	0.275772	0.7637
rs2488597	9	125992073	A	G	0.809	0.062	0.019	(0.025, 0.099)	0.00088	41214	0.85	0.045	0.009	(0.027, 0.063)	4.5e-07	231420	0.281566	0.259	0.0299	0.0092	(0.012, 0.048)	0.001174	138947	0.112037	0.1783	-0.0259	0.0265	(-0.078, 0.026)	0.3278	30522	0.0099346	0.555	-0.053	0.034	(-0.120, 0.014)	0.123	34390	0.00484296	0.003939
rs2114824	10	88119015	A	G	0.758	-0.057	0.017	(-0.090, -0.024)	0.00089	40318	0.5	-0.029	0.006	(-0.041, -0.017)	4.4e-06	231420	0.124029	0.7322	-0.018	0.009	(-0.036, 0.000)	0.04582	138893	0.0455895	0.8223	0.0039	0.0242	(-0.044, 0.051)	0.872	31247	0.0486707	0.481	0.025	0.033	(-0.040, 0.090)	0.141	34390	0.0352019	0.06799
rs10748694	10	99056190	A	T	0.451	0.077	0.015	(0.048, 0.106)	2e-07	41214	0.41	0.03	0.006	(0.018, 0.042)	3.5e-06	231420	0.00594721	0.2915	0.0545	0.0089	(0.037, 0.072)	9.69e-10	139006	0.162464	0.7638	0.0171	0.0231	(-0.028, 0.062)	0.4588	29361	0.0379259	0.394	-0.052	0.029	(-0.109, 0.005)	0.285	34390	0.000161796	0.0003709
rs7123361	11	76161389	A	G	0.761	0.07	0.017	(0.037, 0.103)	4.9e-05	41214	0.68	0.032	0.007	(0.018, 0.046)	8.9e-06	187437	0.0511839	0.8603	0.0522	0.0117	(0.029, 0.075)	8.395e-06	138893	0.269656	0.7816	-0.0107	0.0218	(-0.053, 0.032)	0.6243	31247	0.00598303	0.818	0.065	0.036	(-0.006, 0.136)	0.101	34390	0.396294	0.04719
rs9568861	13	54079446	T	C	0.199	0.069	0.018	(0.034, 0.104)	0.00017	41214	0.14	0.04	0.009	(0.022, 0.058)	1.1e-05	231420	0.148455	0.239	0.0339	0.0095	(0.015, 0.053)	0.0003665	138893	0.0866665	0.2335	-0.0361	0.0228	(-0.081, 0.009)	0.1129	29361	0.000638707	0.284	0.029	0.03	(-0.030, 0.088)	0.181	34390	0.210071	0.008477
rs76141923	13	81646630	T	C	0.989	-0.317	0.081	(-0.476, -0.158)	8.3e-05	41214	1	-0.23	0.061	(-0.350, -0.110)	0.0002	220225	0.275453	NA	NA	NA	NA	NA	NA	NA	NA	NA	NA	NA	NA	NA	NA	NA	NA	NA	NA	NA	NA	NA	0.3909
rs28790585	15	39668870	T	C	0.431	0.057	0.016	(0.026, 0.088)	0.00039	41214	0.3	0.028	0.007	(0.014, 0.042)	0.00012	231420	0.099729	0.4939	0.0284	0.0087	(0.011, 0.045)	0.001116	139116	0.105503	0.1356	-0.0072	0.0313	(-0.069, 0.054)	0.818	29361	0.0744261	0.318	-0.002	0.028	(-0.057, 0.053)	0.697	33808	0.0739507	0.2154
rs7261425	20	20068635	C	G	0.651	0.052	0.016	(0.021, 0.083)	0.00094	41214	0.72	0.038	0.007	(0.024, 0.052)	1.4e-07	231420	0.291201	0.8831	-0.0155	0.0129	(-0.041, 0.010)	0.2302	138893	0.000924684	0.8956	0.0378	0.0305	(-0.022, 0.098)	0.2147	31247	0.367853	0.727	0.008	0.025	(-0.041, 0.057)	0.205	33808	0.13352	0.000635
rs2065703	20	31966698	T	C	0.097	0.086	0.025	(0.037, 0.135)	0.00057	41214	0.16	0.044	0.009	(0.026, 0.062)	5.4e-07	231420	0.114717	0.0114	-0.0206	0.0453	(-0.109, 0.068)	0.6491	123020	0.00791876	0.0304	0.0452	0.0572	(-0.067, 0.157)	0.4297	31247	0.32339	0.086	-0.032	0.047	(-0.124, 0.060)	0.258	34390	0.0344752	0.04722
P_het: P-value for test of heterogeneity relative to SAS statistics

[truncated: 16 more sheets: Supp Data 11, Supp Data 12, Supp Data 13, Supp Data 14, Supp Data 15, Supp Data 16, Supp Data 17, Supp Data 18, Supp Data 19, Supp Data 20, Supp Data 21, Supp Data 22, Supp Data 23, Supp Data 24, Supp Data 25, Supp Data 26]
